# Supplementary material for: SHARPER-DOSY: Sensitivity enhanced diffusion-ordered NMR spectroscopy
Source: Nat Commun. 2023 Jul 21;14:4410. doi: 10.1038/s41467-023-40130-2 (PMC10361965; doi:10.1038/s41467-023-40130-2)
Supplement: Supplementary file 3 — Supplementary Software [file 41467_2023_40130_MOESM3_ESM.zip]

Archive with 10 entries (10 files):
- Supplementary Software/dosy_adsu.txt
- Supplementary Software/ledbpgp2s.compensated.txt
- Supplementary Software/ledbpgp2s.sharper_collapse.txt
- Supplementary Software/Multi-reson-suppress.xlsx
- Supplementary Software/PresatOptimise.jl
- Supplementary Software/sharper_collapse.txt
- Supplementary Software/Supplementary software README file.docx
- Supplementary Software/zgbspe.txt
- Supplementary Software/zgpr_pulse.txt
- Supplementary Software/zim.txt
