# Supplementary material for: SHARPER-DOSY: Sensitivity enhanced diffusion-ordered NMR spectroscopy
Source: Nat Commun. 2023 Jul 21;14:4410. doi: 10.1038/s41467-023-40130-2 (PMC10361965; doi:10.1038/s41467-023-40130-2)
Supplement: Supplementary file 3 — Supplementary Software [file 41467_2023_40130_MOESM3_ESM.zip › Supplementary Software/Multi-reson-suppress.xlsx]

## Sheet: Optimiser
	User input				Optimiser Output			Degrees from integer number of revolutions / °
	Transmitter frequency / Hz	Frequencies to suppress / Hz	Pulse length / µs		Pulse Length / µs	73298.4		Resonance 1	0.006048
	1683	2256	70000	--->	DNI norm	3.36e-05	--->	Resonance 2	0.006048
		1110						Resonance 3	0
		0						Resonance 4	0
		0						Resonance 5	0
		0
	N.B: By default, signals at 0 Hz are not suppressed. To enable suppression, input a value arbitrarily close to 0 (e.g. 0.0001 Hz).

## Sheet: Calculations
			Offset frequencies / Hz
			-573	573	0	0	0
			Resonance DNI
	increment	tau	1	2	3	4	5	DNI norm
	0	56000	0.088	0.088	0	0	0	0.176			index	3090
	1	56005.6	0.0912088	0.0912088	0	0	0	0.182418			val	3.36e-05
	2	56011.2	0.0944176	0.0944176	0	0	0	0.188835			opt pulse length	73298.4
	3	56016.8	0.0976264	0.0976264	0	0	0	0.195253
	4	56022.4	0.100835	0.100835	0	0	0	0.20167
	5	56028	0.104044	0.104044	0	0	0	0.208088
	6	56033.6	0.107253	0.107253	0	0	0	0.214506
	7	56039.2	0.110462	0.110462	0	0	0	0.220923
	8	56044.8	0.11367	0.11367	0	0	0	0.227341
	9	56050.4	0.116879	0.116879	0	0	0	0.233758
	10	56056	0.120088	0.120088	0	0	0	0.240176
	11	56061.6	0.123297	0.123297	0	0	0	0.246594
	12	56067.2	0.126506	0.126506	0	0	0	0.253011
	13	56072.8	0.129714	0.129714	0	0	0	0.259429
	14	56078.4	0.132923	0.132923	0	0	0	0.265846
	15	56084	0.136132	0.136132	0	0	0	0.272264
	16	56089.6	0.139341	0.139341	0	0	0	0.278682
	17	56095.2	0.14255	0.14255	0	0	0	0.285099
	18	56100.8	0.145758	0.145758	0	0	0	0.291517
	19	56106.4	0.148967	0.148967	0	0	0	0.297934
	20	56112	0.152176	0.152176	0	0	0	0.304352
	21	56117.6	0.155385	0.155385	0	0	0	0.31077
	22	56123.2	0.158594	0.158594	0	0	0	0.317187
	23	56128.8	0.161802	0.161802	0	0	0	0.323605
	24	56134.4	0.165011	0.165011	0	0	0	0.330022
	25	56140	0.16822	0.16822	0	0	0	0.33644
	26	56145.6	0.171429	0.171429	0	0	0	0.342858
	27	56151.2	0.174638	0.174638	0	0	0	0.349275
	28	56156.8	0.177846	0.177846	0	0	0	0.355693
	29	56162.4	0.181055	0.181055	0	0	0	0.36211
	30	56168	0.184264	0.184264	0	0	0	0.368528
	31	56173.6	0.187473	0.187473	0	0	0	0.374946
	32	56179.2	0.190682	0.190682	0	0	0	0.381363
	33	56184.8	0.19389	0.19389	0	0	0	0.387781
	34	56190.4	0.197099	0.197099	0	0	0	0.394198
	35	56196	0.200308	0.200308	0	0	0	0.400616
	36	56201.6	0.203517	0.203517	0	0	0	0.407034
	37	56207.2	0.206726	0.206726	0	0	0	0.413451
	38	56212.8	0.209934	0.209934	0	0	0	0.419869
	39	56218.4	0.213143	0.213143	0	0	0	0.426286
	40	56224	0.216352	0.216352	0	0	0	0.432704
	41	56229.6	0.219561	0.219561	0	0	0	0.439122
	42	56235.2	0.22277	0.22277	0	0	0	0.445539
	43	56240.8	0.225978	0.225978	0	0	0	0.451957
	44	56246.4	0.229187	0.229187	0	0	0	0.458374
	45	56252	0.232396	0.232396	0	0	0	0.464792
	46	56257.6	0.235605	0.235605	0	0	0	0.47121
	47	56263.2	0.238814	0.238814	0	0	0	0.477627
	48	56268.8	0.242022	0.242022	0	0	0	0.484045
	49	56274.4	0.245231	0.245231	0	0	0	0.490462
	50	56280	0.24844	0.24844	0	0	0	0.49688
	51	56285.6	0.251649	0.251649	0	0	0	0.503298
	52	56291.2	0.254858	0.254858	0	0	0	0.509715
	53	56296.8	0.258066	0.258066	0	0	0	0.516133
	54	56302.4	0.261275	0.261275	0	0	0	0.52255
	55	56308	0.264484	0.264484	0	0	0	0.528968
	56	56313.6	0.267693	0.267693	0	0	0	0.535386
	57	56319.2	0.270902	0.270902	0	0	0	0.541803
	58	56324.8	0.27411	0.27411	0	0	0	0.548221
	59	56330.4	0.277319	0.277319	0	0	0	0.554638
	60	56336	0.280528	0.280528	0	0	0	0.561056
	61	56341.6	0.283737	0.283737	0	0	0	0.567474
	62	56347.2	0.286946	0.286946	0	0	0	0.573891
	63	56352.8	0.290154	0.290154	0	0	0	0.580309
	64	56358.4	0.293363	0.293363	0	0	0	0.586726
	65	56364	0.296572	0.296572	0	0	0	0.593144
	66	56369.6	0.299781	0.299781	0	0	0	0.599562
	67	56375.2	0.30299	0.30299	0	0	0	0.605979
	68	56380.8	0.306198	0.306198	0	0	0	0.612397
	69	56386.4	0.309407	0.309407	0	0	0	0.618814
	70	56392	0.312616	0.312616	0	0	0	0.625232
	71	56397.6	0.315825	0.315825	0	0	0	0.63165
	72	56403.2	0.319034	0.319034	0	0	0	0.638067
	73	56408.8	0.322242	0.322242	0	0	0	0.644485
	74	56414.4	0.325451	0.325451	0	0	0	0.650902
	75	56420	0.32866	0.32866	0	0	0	0.65732
	76	56425.6	0.331869	0.331869	0	0	0	0.663738
	77	56431.2	0.335078	0.335078	0	0	0	0.670155
	78	56436.8	0.338286	0.338286	0	0	0	0.676573
	79	56442.4	0.341495	0.341495	0	0	0	0.68299
	80	56448	0.344704	0.344704	0	0	0	0.689408
	81	56453.6	0.347913	0.347913	0	0	0	0.695826
	82	56459.2	0.351122	0.351122	0	0	0	0.702243
	83	56464.8	0.35433	0.35433	0	0	0	0.708661
	84	56470.4	0.357539	0.357539	0	0	0	0.715078
	85	56476	0.360748	0.360748	0	0	0	0.721496
	86	56481.6	0.363957	0.363957	0	0	0	0.727914
	87	56487.2	0.367166	0.367166	0	0	0	0.734331
	88	56492.8	0.370374	0.370374	0	0	0	0.740749
	89	56498.4	0.373583	0.373583	0	0	0	0.747166
	90	56504	0.376792	0.376792	0	0	0	0.753584
	91	56509.6	0.380001	0.380001	0	0	0	0.760002
	92	56515.2	0.38321	0.38321	0	0	0	0.766419
	93	56520.8	0.386418	0.386418	0	0	0	0.772837
	94	56526.4	0.389627	0.389627	0	0	0	0.779254
	95	56532	0.392836	0.392836	0	0	0	0.785672
	96	56537.6	0.396045	0.396045	0	0	0	0.79209
	97	56543.2	0.399254	0.399254	0	0	0	0.798507
	98	56548.8	0.402462	0.402462	0	0	0	0.804925
	99	56554.4	0.405671	0.405671	0	0	0	0.811342
	100	56560	0.40888	0.40888	0	0	0	0.81776
	101	56565.6	0.412089	0.412089	0	0	0	0.824178
	102	56571.2	0.415298	0.415298	0	0	0	0.830595
	103	56576.8	0.418506	0.418506	0	0	0	0.837013
	104	56582.4	0.421715	0.421715	0	0	0	0.84343
	105	56588	0.424924	0.424924	0	0	0	0.849848
	106	56593.6	0.428133	0.428133	0	0	0	0.856266
	107	56599.2	0.431342	0.431342	0	0	0	0.862683
	108	56604.8	0.43455	0.43455	0	0	0	0.869101
	109	56610.4	0.437759	0.437759	0	0	0	0.875518
	110	56616	0.440968	0.440968	0	0	0	0.881936
	111	56621.6	0.444177	0.444177	0	0	0	0.888354
	112	56627.2	0.447386	0.447386	0	0	0	0.894771
	113	56632.8	0.450594	0.450594	0	0	0	0.901189
	114	56638.4	0.453803	0.453803	0	0	0	0.907606
	115	56644	0.457012	0.457012	0	0	0	0.914024
	116	56649.6	0.460221	0.460221	0	0	0	0.920442
	117	56655.2	0.46343	0.46343	0	0	0	0.926859
	118	56660.8	0.466638	0.466638	0	0	0	0.933277
	119	56666.4	0.469847	0.469847	0	0	0	0.939694
	120	56672	0.473056	0.473056	0	0	0	0.946112
	121	56677.6	0.476265	0.476265	0	0	0	0.95253
	122	56683.2	0.479474	0.479474	0	0	0	0.958947
	123	56688.8	0.482682	0.482682	0	0	0	0.965365
	124	56694.4	0.485891	0.485891	0	0	0	0.971782
	125	56700	0.4891	0.4891	0	0	0	0.9782
	126	56705.6	0.492309	0.492309	0	0	0	0.984618
	127	56711.2	0.495518	0.495518	0	0	0	0.991035
	128	56716.8	0.498726	0.498726	0	0	0	0.997453
	129	56722.4	0.498065	0.498065	0	0	0	0.99613
	130	56728	0.494856	0.494856	0	0	0	0.989712
	131	56733.6	0.491647	0.491647	0	0	0	0.983294
	132	56739.2	0.488438	0.488438	0	0	0	0.976877
	133	56744.8	0.48523	0.48523	0	0	0	0.970459
	134	56750.4	0.482021	0.482021	0	0	0	0.964042
	135	56756	0.478812	0.478812	0	0	0	0.957624
	136	56761.6	0.475603	0.475603	0	0	0	0.951206
	137	56767.2	0.472394	0.472394	0	0	0	0.944789
	138	56772.8	0.469186	0.469186	0	0	0	0.938371
	139	56778.4	0.465977	0.465977	0	0	0	0.931954
	140	56784	0.462768	0.462768	0	0	0	0.925536
	141	56789.6	0.459559	0.459559	0	0	0	0.919118
	142	56795.2	0.45635	0.45635	0	0	0	0.912701
	143	56800.8	0.453142	0.453142	0	0	0	0.906283
	144	56806.4	0.449933	0.449933	0	0	0	0.899866
	145	56812	0.446724	0.446724	0	0	0	0.893448
	146	56817.6	0.443515	0.443515	0	0	0	0.88703
	147	56823.2	0.440306	0.440306	0	0	0	0.880613
	148	56828.8	0.437098	0.437098	0	0	0	0.874195
	149	56834.4	0.433889	0.433889	0	0	0	0.867778
	150	56840	0.43068	0.43068	0	0	0	0.86136
	151	56845.6	0.427471	0.427471	0	0	0	0.854942
	152	56851.2	0.424262	0.424262	0	0	0	0.848525
	153	56856.8	0.421054	0.421054	0	0	0	0.842107
	154	56862.4	0.417845	0.417845	0	0	0	0.83569
	155	56868	0.414636	0.414636	0	0	0	0.829272
	156	56873.6	0.411427	0.411427	0	0	0	0.822854
	157	56879.2	0.408218	0.408218	0	0	0	0.816437
	158	56884.8	0.40501	0.40501	0	0	0	0.810019
	159	56890.4	0.401801	0.401801	0	0	0	0.803602
	160	56896	0.398592	0.398592	0	0	0	0.797184
	161	56901.6	0.395383	0.395383	0	0	0	0.790766
	162	56907.2	0.392174	0.392174	0	0	0	0.784349
	163	56912.8	0.388966	0.388966	0	0	0	0.777931
	164	56918.4	0.385757	0.385757	0	0	0	0.771514
	165	56924	0.382548	0.382548	0	0	0	0.765096
	166	56929.6	0.379339	0.379339	0	0	0	0.758678
	167	56935.2	0.37613	0.37613	0	0	0	0.752261
	168	56940.8	0.372922	0.372922	0	0	0	0.745843
	169	56946.4	0.369713	0.369713	0	0	0	0.739426
	170	56952	0.366504	0.366504	0	0	0	0.733008
	171	56957.6	0.363295	0.363295	0	0	0	0.72659
	172	56963.2	0.360086	0.360086	0	0	0	0.720173
	173	56968.8	0.356878	0.356878	0	0	0	0.713755
	174	56974.4	0.353669	0.353669	0	0	0	0.707338
	175	56980	0.35046	0.35046	0	0	0	0.70092
	176	56985.6	0.347251	0.347251	0	0	0	0.694502
	177	56991.2	0.344042	0.344042	0	0	0	0.688085
	178	56996.8	0.340834	0.340834	0	0	0	0.681667
	179	57002.4	0.337625	0.337625	0	0	0	0.67525
	180	57008	0.334416	0.334416	0	0	0	0.668832
	181	57013.6	0.331207	0.331207	0	0	0	0.662414
	182	57019.2	0.327998	0.327998	0	0	0	0.655997
	183	57024.8	0.32479	0.32479	0	0	0	0.649579
	184	57030.4	0.321581	0.321581	0	0	0	0.643162
	185	57036	0.318372	0.318372	0	0	0	0.636744
	186	57041.6	0.315163	0.315163	0	0	0	0.630326
	187	57047.2	0.311954	0.311954	0	0	0	0.623909
	188	57052.8	0.308746	0.308746	0	0	0	0.617491
	189	57058.4	0.305537	0.305537	0	0	0	0.611074
	190	57064	0.302328	0.302328	0	0	0	0.604656
	191	57069.6	0.299119	0.299119	0	0	0	0.598238
	192	57075.2	0.29591	0.29591	0	0	0	0.591821
	193	57080.8	0.292702	0.292702	0	0	0	0.585403
	194	57086.4	0.289493	0.289493	0	0	0	0.578986
	195	57092	0.286284	0.286284	0	0	0	0.572568
	196	57097.6	0.283075	0.283075	0	0	0	0.56615
	197	57103.2	0.279866	0.279866	0	0	0	0.559733
	198	57108.8	0.276658	0.276658	0	0	0	0.553315
	199	57114.4	0.273449	0.273449	0	0	0	0.546898
	200	57120	0.27024	0.27024	0	0	0	0.54048
	201	57125.6	0.267031	0.267031	0	0	0	0.534062
	202	57131.2	0.263822	0.263822	0	0	0	0.527645
	203	57136.8	0.260614	0.260614	0	0	0	0.521227
	204	57142.4	0.257405	0.257405	0	0	0	0.51481
	205	57148	0.254196	0.254196	0	0	0	0.508392
	206	57153.6	0.250987	0.250987	0	0	0	0.501974
	207	57159.2	0.247778	0.247778	0	0	0	0.495557
	208	57164.8	0.24457	0.24457	0	0	0	0.489139
	209	57170.4	0.241361	0.241361	0	0	0	0.482722
	210	57176	0.238152	0.238152	0	0	0	0.476304
	211	57181.6	0.234943	0.234943	0	0	0	0.469886
	212	57187.2	0.231734	0.231734	0	0	0	0.463469
	213	57192.8	0.228526	0.228526	0	0	0	0.457051
	214	57198.4	0.225317	0.225317	0	0	0	0.450634
	215	57204	0.222108	0.222108	0	0	0	0.444216
	216	57209.6	0.218899	0.218899	0	0	0	0.437798
	217	57215.2	0.21569	0.21569	0	0	0	0.431381
	218	57220.8	0.212482	0.212482	0	0	0	0.424963
	219	57226.4	0.209273	0.209273	0	0	0	0.418546
	220	57232	0.206064	0.206064	0	0	0	0.412128
	221	57237.6	0.202855	0.202855	0	0	0	0.40571
	222	57243.2	0.199646	0.199646	0	0	0	0.399293
	223	57248.8	0.196438	0.196438	0	0	0	0.392875
	224	57254.4	0.193229	0.193229	0	0	0	0.386458
	225	57260	0.19002	0.19002	0	0	0	0.38004
	226	57265.6	0.186811	0.186811	0	0	0	0.373622
	227	57271.2	0.183602	0.183602	0	0	0	0.367205
	228	57276.8	0.180394	0.180394	0	0	0	0.360787
	229	57282.4	0.177185	0.177185	0	0	0	0.35437
	230	57288	0.173976	0.173976	0	0	0	0.347952
	231	57293.6	0.170767	0.170767	0	0	0	0.341534
	232	57299.2	0.167558	0.167558	0	0	0	0.335117
	233	57304.8	0.16435	0.16435	0	0	0	0.328699
	234	57310.4	0.161141	0.161141	0	0	0	0.322282
	235	57316	0.157932	0.157932	0	0	0	0.315864
	236	57321.6	0.154723	0.154723	0	0	0	0.309446
	237	57327.2	0.151514	0.151514	0	0	0	0.303029
	238	57332.8	0.148306	0.148306	0	0	0	0.296611
	239	57338.4	0.145097	0.145097	0	0	0	0.290194
	240	57344	0.141888	0.141888	0	0	0	0.283776
	241	57349.6	0.138679	0.138679	0	0	0	0.277358
	242	57355.2	0.13547	0.13547	0	0	0	0.270941
	243	57360.8	0.132262	0.132262	0	0	0	0.264523
	244	57366.4	0.129053	0.129053	0	0	0	0.258106
	245	57372	0.125844	0.125844	0	0	0	0.251688
	246	57377.6	0.122635	0.122635	0	0	0	0.24527
	247	57383.2	0.119426	0.119426	0	0	0	0.238853
	248	57388.8	0.116218	0.116218	0	0	0	0.232435
	249	57394.4	0.113009	0.113009	0	0	0	0.226018
	250	57400	0.1098	0.1098	0	0	0	0.2196
	251	57405.6	0.106591	0.106591	0	0	0	0.213182
	252	57411.2	0.103382	0.103382	0	0	0	0.206765
	253	57416.8	0.100174	0.100174	0	0	0	0.200347
	254	57422.4	0.0969648	0.0969648	0	0	0	0.19393
	255	57428	0.093756	0.093756	0	0	0	0.187512
	256	57433.6	0.0905472	0.0905472	0	0	0	0.181094
	257	57439.2	0.0873384	0.0873384	0	0	0	0.174677
	258	57444.8	0.0841296	0.0841296	0	0	0	0.168259
	259	57450.4	0.0809208	0.0809208	0	0	0	0.161842
	260	57456	0.077712	0.077712	0	0	0	0.155424
	261	57461.6	0.0745032	0.0745032	0	0	0	0.149006
	262	57467.2	0.0712944	0.0712944	0	0	0	0.142589
	263	57472.8	0.0680856	0.0680856	0	0	0	0.136171
	264	57478.4	0.0648768	0.0648768	0	0	0	0.129754
	265	57484	0.061668	0.061668	0	0	0	0.123336
	266	57489.6	0.0584592	0.0584592	0	0	0	0.116918
	267	57495.2	0.0552504	0.0552504	0	0	0	0.110501
	268	57500.8	0.0520416	0.0520416	0	0	0	0.104083
	269	57506.4	0.0488328	0.0488328	0	0	0	0.0976656
	270	57512	0.045624	0.045624	0	0	0	0.091248
	271	57517.6	0.0424152	0.0424152	0	0	0	0.0848304
	272	57523.2	0.0392064	0.0392064	0	0	0	0.0784128
	273	57528.8	0.0359976	0.0359976	0	0	0	0.0719952
	274	57534.4	0.0327888	0.0327888	0	0	0	0.0655776
	275	57540	0.02958	0.02958	0	0	0	0.05916
	276	57545.6	0.0263712	0.0263712	0	0	0	0.0527424
	277	57551.2	0.0231624	0.0231624	0	0	0	0.0463248
	278	57556.8	0.0199536	0.0199536	0	0	0	0.0399072
	279	57562.4	0.0167448	0.0167448	0	0	0	0.0334896
	280	57568	0.013536	0.013536	0	0	0	0.027072
	281	57573.6	0.0103272	0.0103272	0	0	0	0.0206544
	282	57579.2	0.0071184	0.0071184	0	0	0	0.0142368
	283	57584.8	0.0039096	0.0039096	0	0	0	0.0078192
	284	57590.4	0.0007008	0.0007008	0	0	0	0.0014016
	285	57596	0.002508	0.002508	0	0	0	0.005016
	286	57601.6	0.0057168	0.0057168	0	0	0	0.0114336
	287	57607.2	0.0089256	0.0089256	0	0	0	0.0178512
	288	57612.8	0.0121344	0.0121344	0	0	0	0.0242688
	289	57618.4	0.0153432	0.0153432	0	0	0	0.0306864
	290	57624	0.018552	0.018552	0	0	0	0.037104
	291	57629.6	0.0217608	0.0217608	0	0	0	0.0435216
	292	57635.2	0.0249696	0.0249696	0	0	0	0.0499392
	293	57640.8	0.0281784	0.0281784	0	0	0	0.0563568
	294	57646.4	0.0313872	0.0313872	0	0	0	0.0627744
	295	57652	0.034596	0.034596	0	0	0	0.069192
	296	57657.6	0.0378048	0.0378048	0	0	0	0.0756096
	297	57663.2	0.0410136	0.0410136	0	0	0	0.0820272
	298	57668.8	0.0442224	0.0442224	0	0	0	0.0884448
	299	57674.4	0.0474312	0.0474312	0	0	0	0.0948624
	300	57680	0.05064	0.05064	0	0	0	0.10128
	301	57685.6	0.0538488	0.0538488	0	0	0	0.107698
	302	57691.2	0.0570576	0.0570576	0	0	0	0.114115
	303	57696.8	0.0602664	0.0602664	0	0	0	0.120533
	304	57702.4	0.0634752	0.0634752	0	0	0	0.12695
	305	57708	0.066684	0.066684	0	0	0	0.133368
	306	57713.6	0.0698928	0.0698928	0	0	0	0.139786
	307	57719.2	0.0731016	0.0731016	0	0	0	0.146203
	308	57724.8	0.0763104	0.0763104	0	0	0	0.152621
	309	57730.4	0.0795192	0.0795192	0	0	0	0.159038
	310	57736	0.082728	0.082728	0	0	0	0.165456
	311	57741.6	0.0859368	0.0859368	0	0	0	0.171874
	312	57747.2	0.0891456	0.0891456	0	0	0	0.178291
	313	57752.8	0.0923544	0.0923544	0	0	0	0.184709
	314	57758.4	0.0955632	0.0955632	0	0	0	0.191126
	315	57764	0.098772	0.098772	0	0	0	0.197544
	316	57769.6	0.101981	0.101981	0	0	0	0.203962
	317	57775.2	0.10519	0.10519	0	0	0	0.210379
	318	57780.8	0.108398	0.108398	0	0	0	0.216797
	319	57786.4	0.111607	0.111607	0	0	0	0.223214
	320	57792	0.114816	0.114816	0	0	0	0.229632
	321	57797.6	0.118025	0.118025	0	0	0	0.23605
	322	57803.2	0.121234	0.121234	0	0	0	0.242467
	323	57808.8	0.124442	0.124442	0	0	0	0.248885
	324	57814.4	0.127651	0.127651	0	0	0	0.255302
	325	57820	0.13086	0.13086	0	0	0	0.26172
	326	57825.6	0.134069	0.134069	0	0	0	0.268138
	327	57831.2	0.137278	0.137278	0	0	0	0.274555
	328	57836.8	0.140486	0.140486	0	0	0	0.280973
	329	57842.4	0.143695	0.143695	0	0	0	0.28739
	330	57848	0.146904	0.146904	0	0	0	0.293808
	331	57853.6	0.150113	0.150113	0	0	0	0.300226
	332	57859.2	0.153322	0.153322	0	0	0	0.306643
	333	57864.8	0.15653	0.15653	0	0	0	0.313061
	334	57870.4	0.159739	0.159739	0	0	0	0.319478
	335	57876	0.162948	0.162948	0	0	0	0.325896
	336	57881.6	0.166157	0.166157	0	0	0	0.332314
	337	57887.2	0.169366	0.169366	0	0	0	0.338731
	338	57892.8	0.172574	0.172574	0	0	0	0.345149
	339	57898.4	0.175783	0.175783	0	0	0	0.351566
	340	57904	0.178992	0.178992	0	0	0	0.357984
	341	57909.6	0.182201	0.182201	0	0	0	0.364402
	342	57915.2	0.18541	0.18541	0	0	0	0.370819
	343	57920.8	0.188618	0.188618	0	0	0	0.377237
	344	57926.4	0.191827	0.191827	0	0	0	0.383654
	345	57932	0.195036	0.195036	0	0	0	0.390072
	346	57937.6	0.198245	0.198245	0	0	0	0.39649
	347	57943.2	0.201454	0.201454	0	0	0	0.402907
	348	57948.8	0.204662	0.204662	0	0	0	0.409325
	349	57954.4	0.207871	0.207871	0	0	0	0.415742
	350	57960	0.21108	0.21108	0	0	0	0.42216
	351	57965.6	0.214289	0.214289	0	0	0	0.428578
	352	57971.2	0.217498	0.217498	0	0	0	0.434995
	353	57976.8	0.220706	0.220706	0	0	0	0.441413
	354	57982.4	0.223915	0.223915	0	0	0	0.44783
	355	57988	0.227124	0.227124	0	0	0	0.454248
	356	57993.6	0.230333	0.230333	0	0	0	0.460666
	357	57999.2	0.233542	0.233542	0	0	0	0.467083
	358	58004.8	0.23675	0.23675	0	0	0	0.473501
	359	58010.4	0.239959	0.239959	0	0	0	0.479918
	360	58016	0.243168	0.243168	0	0	0	0.486336
	361	58021.6	0.246377	0.246377	0	0	0	0.492754
	362	58027.2	0.249586	0.249586	0	0	0	0.499171
	363	58032.8	0.252794	0.252794	0	0	0	0.505589
	364	58038.4	0.256003	0.256003	0	0	0	0.512006
	365	58044	0.259212	0.259212	0	0	0	0.518424
	366	58049.6	0.262421	0.262421	0	0	0	0.524842
	367	58055.2	0.26563	0.26563	0	0	0	0.531259
	368	58060.8	0.268838	0.268838	0	0	0	0.537677
	369	58066.4	0.272047	0.272047	0	0	0	0.544094
	370	58072	0.275256	0.275256	0	0	0	0.550512
	371	58077.6	0.278465	0.278465	0	0	0	0.55693
	372	58083.2	0.281674	0.281674	0	0	0	0.563347
	373	58088.8	0.284882	0.284882	0	0	0	0.569765
	374	58094.4	0.288091	0.288091	0	0	0	0.576182
	375	58100	0.2913	0.2913	0	0	0	0.5826
	376	58105.6	0.294509	0.294509	0	0	0	0.589018
	377	58111.2	0.297718	0.297718	0	0	0	0.595435
	378	58116.8	0.300926	0.300926	0	0	0	0.601853
	379	58122.4	0.304135	0.304135	0	0	0	0.60827
	380	58128	0.307344	0.307344	0	0	0	0.614688
	381	58133.6	0.310553	0.310553	0	0	0	0.621106
	382	58139.2	0.313762	0.313762	0	0	0	0.627523
	383	58144.8	0.31697	0.31697	0	0	0	0.633941
	384	58150.4	0.320179	0.320179	0	0	0	0.640358
	385	58156	0.323388	0.323388	0	0	0	0.646776
	386	58161.6	0.326597	0.326597	0	0	0	0.653194
	387	58167.2	0.329806	0.329806	0	0	0	0.659611
	388	58172.8	0.333014	0.333014	0	0	0	0.666029
	389	58178.4	0.336223	0.336223	0	0	0	0.672446
	390	58184	0.339432	0.339432	0	0	0	0.678864
	391	58189.6	0.342641	0.342641	0	0	0	0.685282
	392	58195.2	0.34585	0.34585	0	0	0	0.691699
	393	58200.8	0.349058	0.349058	0	0	0	0.698117
	394	58206.4	0.352267	0.352267	0	0	0	0.704534
	395	58212	0.355476	0.355476	0	0	0	0.710952
	396	58217.6	0.358685	0.358685	0	0	0	0.71737
	397	58223.2	0.361894	0.361894	0	0	0	0.723787
	398	58228.8	0.365102	0.365102	0	0	0	0.730205
	399	58234.4	0.368311	0.368311	0	0	0	0.736622
	400	58240	0.37152	0.37152	0	0	0	0.74304
	401	58245.6	0.374729	0.374729	0	0	0	0.749458
	402	58251.2	0.377938	0.377938	0	0	0	0.755875
	403	58256.8	0.381146	0.381146	0	0	0	0.762293
	404	58262.4	0.384355	0.384355	0	0	0	0.76871
	405	58268	0.387564	0.387564	0	0	0	0.775128
	406	58273.6	0.390773	0.390773	0	0	0	0.781546
	407	58279.2	0.393982	0.393982	0	0	0	0.787963
	408	58284.8	0.39719	0.39719	0	0	0	0.794381
	409	58290.4	0.400399	0.400399	0	0	0	0.800798
	410	58296	0.403608	0.403608	0	0	0	0.807216
	411	58301.6	0.406817	0.406817	0	0	0	0.813634
	412	58307.2	0.410026	0.410026	0	0	0	0.820051
	413	58312.8	0.413234	0.413234	0	0	0	0.826469
	414	58318.4	0.416443	0.416443	0	0	0	0.832886
	415	58324	0.419652	0.419652	0	0	0	0.839304
	416	58329.6	0.422861	0.422861	0	0	0	0.845722
	417	58335.2	0.42607	0.42607	0	0	0	0.852139
	418	58340.8	0.429278	0.429278	0	0	0	0.858557
	419	58346.4	0.432487	0.432487	0	0	0	0.864974
	420	58352	0.435696	0.435696	0	0	0	0.871392
	421	58357.6	0.438905	0.438905	0	0	0	0.87781
	422	58363.2	0.442114	0.442114	0	0	0	0.884227
	423	58368.8	0.445322	0.445322	0	0	0	0.890645
	424	58374.4	0.448531	0.448531	0	0	0	0.897062
	425	58380	0.45174	0.45174	0	0	0	0.90348
	426	58385.6	0.454949	0.454949	0	0	0	0.909898
	427	58391.2	0.458158	0.458158	0	0	0	0.916315
	428	58396.8	0.461366	0.461366	0	0	0	0.922733
	429	58402.4	0.464575	0.464575	0	0	0	0.92915
	430	58408	0.467784	0.467784	0	0	0	0.935568
	431	58413.6	0.470993	0.470993	0	0	0	0.941986
	432	58419.2	0.474202	0.474202	0	0	0	0.948403
	433	58424.8	0.47741	0.47741	0	0	0	0.954821
	434	58430.4	0.480619	0.480619	0	0	0	0.961238
	435	58436	0.483828	0.483828	0	0	0	0.967656
	436	58441.6	0.487037	0.487037	0	0	0	0.974074
	437	58447.2	0.490246	0.490246	0	0	0	0.980491
	438	58452.8	0.493454	0.493454	0	0	0	0.986909
	439	58458.4	0.496663	0.496663	0	0	0	0.993326
	440	58464	0.499872	0.499872	0	0	0	0.999744
	441	58469.6	0.496919	0.496919	0	0	0	0.993838
	442	58475.2	0.49371	0.49371	0	0	0	0.987421
	443	58480.8	0.490502	0.490502	0	0	0	0.981003
	444	58486.4	0.487293	0.487293	0	0	0	0.974586
	445	58492	0.484084	0.484084	0	0	0	0.968168
	446	58497.6	0.480875	0.480875	0	0	0	0.96175
	447	58503.2	0.477666	0.477666	0	0	0	0.955333
	448	58508.8	0.474458	0.474458	0	0	0	0.948915
	449	58514.4	0.471249	0.471249	0	0	0	0.942498
	450	58520	0.46804	0.46804	0	0	0	0.93608
	451	58525.6	0.464831	0.464831	0	0	0	0.929662
	452	58531.2	0.461622	0.461622	0	0	0	0.923245
	453	58536.8	0.458414	0.458414	0	0	0	0.916827
	454	58542.4	0.455205	0.455205	0	0	0	0.91041
	455	58548	0.451996	0.451996	0	0	0	0.903992
	456	58553.6	0.448787	0.448787	0	0	0	0.897574
	457	58559.2	0.445578	0.445578	0	0	0	0.891157
	458	58564.8	0.44237	0.44237	0	0	0	0.884739
	459	58570.4	0.439161	0.439161	0	0	0	0.878322
	460	58576	0.435952	0.435952	0	0	0	0.871904
	461	58581.6	0.432743	0.432743	0	0	0	0.865486
	462	58587.2	0.429534	0.429534	0	0	0	0.859069
	463	58592.8	0.426326	0.426326	0	0	0	0.852651
	464	58598.4	0.423117	0.423117	0	0	0	0.846234
	465	58604	0.419908	0.419908	0	0	0	0.839816
	466	58609.6	0.416699	0.416699	0	0	0	0.833398
	467	58615.2	0.41349	0.41349	0	0	0	0.826981
	468	58620.8	0.410282	0.410282	0	0	0	0.820563
	469	58626.4	0.407073	0.407073	0	0	0	0.814146
	470	58632	0.403864	0.403864	0	0	0	0.807728
	471	58637.6	0.400655	0.400655	0	0	0	0.80131
	472	58643.2	0.397446	0.397446	0	0	0	0.794893
	473	58648.8	0.394238	0.394238	0	0	0	0.788475
	474	58654.4	0.391029	0.391029	0	0	0	0.782058
	475	58660	0.38782	0.38782	0	0	0	0.77564
	476	58665.6	0.384611	0.384611	0	0	0	0.769222
	477	58671.2	0.381402	0.381402	0	0	0	0.762805
	478	58676.8	0.378194	0.378194	0	0	0	0.756387
	479	58682.4	0.374985	0.374985	0	0	0	0.74997
	480	58688	0.371776	0.371776	0	0	0	0.743552
	481	58693.6	0.368567	0.368567	0	0	0	0.737134
	482	58699.2	0.365358	0.365358	0	0	0	0.730717
	483	58704.8	0.36215	0.36215	0	0	0	0.724299
	484	58710.4	0.358941	0.358941	0	0	0	0.717882
	485	58716	0.355732	0.355732	0	0	0	0.711464
	486	58721.6	0.352523	0.352523	0	0	0	0.705046
	487	58727.2	0.349314	0.349314	0	0	0	0.698629
	488	58732.8	0.346106	0.346106	0	0	0	0.692211
	489	58738.4	0.342897	0.342897	0	0	0	0.685794
	490	58744	0.339688	0.339688	0	0	0	0.679376
	491	58749.6	0.336479	0.336479	0	0	0	0.672958
	492	58755.2	0.33327	0.33327	0	0	0	0.666541
	493	58760.8	0.330062	0.330062	0	0	0	0.660123
	494	58766.4	0.326853	0.326853	0	0	0	0.653706
	495	58772	0.323644	0.323644	0	0	0	0.647288
	496	58777.6	0.320435	0.320435	0	0	0	0.64087
	497	58783.2	0.317226	0.317226	0	0	0	0.634453
	498	58788.8	0.314018	0.314018	0	0	0	0.628035
	499	58794.4	0.310809	0.310809	0	0	0	0.621618
	500	58800	0.3076	0.3076	0	0	0	0.6152
	501	58805.6	0.304391	0.304391	0	0	0	0.608782
	502	58811.2	0.301182	0.301182	0	0	0	0.602365
	503	58816.8	0.297974	0.297974	0	0	0	0.595947
	504	58822.4	0.294765	0.294765	0	0	0	0.58953
	505	58828	0.291556	0.291556	0	0	0	0.583112
	506	58833.6	0.288347	0.288347	0	0	0	0.576694
	507	58839.2	0.285138	0.285138	0	0	0	0.570277
	508	58844.8	0.28193	0.28193	0	0	0	0.563859
	509	58850.4	0.278721	0.278721	0	0	0	0.557442
	510	58856	0.275512	0.275512	0	0	0	0.551024
	511	58861.6	0.272303	0.272303	0	0	0	0.544606
	512	58867.2	0.269094	0.269094	0	0	0	0.538189
	513	58872.8	0.265886	0.265886	0	0	0	0.531771
	514	58878.4	0.262677	0.262677	0	0	0	0.525354
	515	58884	0.259468	0.259468	0	0	0	0.518936
	516	58889.6	0.256259	0.256259	0	0	0	0.512518
	517	58895.2	0.25305	0.25305	0	0	0	0.506101
	518	58900.8	0.249842	0.249842	0	0	0	0.499683
	519	58906.4	0.246633	0.246633	0	0	0	0.493266
	520	58912	0.243424	0.243424	0	0	0	0.486848
	521	58917.6	0.240215	0.240215	0	0	0	0.48043
	522	58923.2	0.237006	0.237006	0	0	0	0.474013
	523	58928.8	0.233798	0.233798	0	0	0	0.467595
	524	58934.4	0.230589	0.230589	0	0	0	0.461178
	525	58940	0.22738	0.22738	0	0	0	0.45476
	526	58945.6	0.224171	0.224171	0	0	0	0.448342
	527	58951.2	0.220962	0.220962	0	0	0	0.441925
	528	58956.8	0.217754	0.217754	0	0	0	0.435507
	529	58962.4	0.214545	0.214545	0	0	0	0.42909
	530	58968	0.211336	0.211336	0	0	0	0.422672
	531	58973.6	0.208127	0.208127	0	0	0	0.416254
	532	58979.2	0.204918	0.204918	0	0	0	0.409837
	533	58984.8	0.20171	0.20171	0	0	0	0.403419
	534	58990.4	0.198501	0.198501	0	0	0	0.397002
	535	58996	0.195292	0.195292	0	0	0	0.390584
	536	59001.6	0.192083	0.192083	0	0	0	0.384166
	537	59007.2	0.188874	0.188874	0	0	0	0.377749
	538	59012.8	0.185666	0.185666	0	0	0	0.371331
	539	59018.4	0.182457	0.182457	0	0	0	0.364914
	540	59024	0.179248	0.179248	0	0	0	0.358496
	541	59029.6	0.176039	0.176039	0	0	0	0.352078
	542	59035.2	0.17283	0.17283	0	0	0	0.345661
	543	59040.8	0.169622	0.169622	0	0	0	0.339243
	544	59046.4	0.166413	0.166413	0	0	0	0.332826
	545	59052	0.163204	0.163204	0	0	0	0.326408
	546	59057.6	0.159995	0.159995	0	0	0	0.31999
	547	59063.2	0.156786	0.156786	0	0	0	0.313573
	548	59068.8	0.153578	0.153578	0	0	0	0.307155
	549	59074.4	0.150369	0.150369	0	0	0	0.300738
	550	59080	0.14716	0.14716	0	0	0	0.29432
	551	59085.6	0.143951	0.143951	0	0	0	0.287902
	552	59091.2	0.140742	0.140742	0	0	0	0.281485
	553	59096.8	0.137534	0.137534	0	0	0	0.275067
	554	59102.4	0.134325	0.134325	0	0	0	0.26865
	555	59108	0.131116	0.131116	0	0	0	0.262232
	556	59113.6	0.127907	0.127907	0	0	0	0.255814
	557	59119.2	0.124698	0.124698	0	0	0	0.249397
	558	59124.8	0.12149	0.12149	0	0	0	0.242979
	559	59130.4	0.118281	0.118281	0	0	0	0.236562
	560	59136	0.115072	0.115072	0	0	0	0.230144
	561	59141.6	0.111863	0.111863	0	0	0	0.223726
	562	59147.2	0.108654	0.108654	0	0	0	0.217309
	563	59152.8	0.105446	0.105446	0	0	0	0.210891
	564	59158.4	0.102237	0.102237	0	0	0	0.204474
	565	59164	0.099028	0.099028	0	0	0	0.198056
	566	59169.6	0.0958192	0.0958192	0	0	0	0.191638
	567	59175.2	0.0926104	0.0926104	0	0	0	0.185221
	568	59180.8	0.0894016	0.0894016	0	0	0	0.178803
	569	59186.4	0.0861928	0.0861928	0	0	0	0.172386
	570	59192	0.082984	0.082984	0	0	0	0.165968
	571	59197.6	0.0797752	0.0797752	0	0	0	0.15955
	572	59203.2	0.0765664	0.0765664	0	0	0	0.153133
	573	59208.8	0.0733576	0.0733576	0	0	0	0.146715
	574	59214.4	0.0701488	0.0701488	0	0	0	0.140298
	575	59220	0.06694	0.06694	0	0	0	0.13388
	576	59225.6	0.0637312	0.0637312	0	0	0	0.127462
	577	59231.2	0.0605224	0.0605224	0	0	0	0.121045
	578	59236.8	0.0573136	0.0573136	0	0	0	0.114627
	579	59242.4	0.0541048	0.0541048	0	0	0	0.10821
	580	59248	0.050896	0.050896	0	0	0	0.101792
	581	59253.6	0.0476872	0.0476872	0	0	0	0.0953744
	582	59259.2	0.0444784	0.0444784	0	0	0	0.0889568
	583	59264.8	0.0412696	0.0412696	0	0	0	0.0825392
	584	59270.4	0.0380608	0.0380608	0	0	0	0.0761216
	585	59276	0.034852	0.034852	0	0	0	0.069704
	586	59281.6	0.0316432	0.0316432	0	0	0	0.0632864
	587	59287.2	0.0284344	0.0284344	0	0	0	0.0568688
	588	59292.8	0.0252256	0.0252256	0	0	0	0.0504512
	589	59298.4	0.0220168	0.0220168	0	0	0	0.0440336
	590	59304	0.018808	0.018808	0	0	0	0.037616
	591	59309.6	0.0155992	0.0155992	0	0	0	0.0311984
	592	59315.2	0.0123904	0.0123904	0	0	0	0.0247808
	593	59320.8	0.0091816	0.0091816	0	0	0	0.0183632
	594	59326.4	0.0059728	0.0059728	0	0	0	0.0119456
	595	59332	0.002764	0.002764	0	0	0	0.005528
	596	59337.6	0.0004448	0.0004448	0	0	0	0.0008896
	597	59343.2	0.0036536	0.0036536	0	0	0	0.0073072
	598	59348.8	0.0068624	0.0068624	0	0	0	0.0137248
	599	59354.4	0.0100712	0.0100712	0	0	0	0.0201424
	600	59360	0.01328	0.01328	0	0	0	0.02656
	601	59365.6	0.0164888	0.0164888	0	0	0	0.0329776
	602	59371.2	0.0196976	0.0196976	0	0	0	0.0393952
	603	59376.8	0.0229064	0.0229064	0	0	0	0.0458128
	604	59382.4	0.0261152	0.0261152	0	0	0	0.0522304
	605	59388	0.029324	0.029324	0	0	0	0.058648
	606	59393.6	0.0325328	0.0325328	0	0	0	0.0650656
	607	59399.2	0.0357416	0.0357416	0	0	0	0.0714832
	608	59404.8	0.0389504	0.0389504	0	0	0	0.0779008
	609	59410.4	0.0421592	0.0421592	0	0	0	0.0843184
	610	59416	0.045368	0.045368	0	0	0	0.090736
	611	59421.6	0.0485768	0.0485768	0	0	0	0.0971536
	612	59427.2	0.0517856	0.0517856	0	0	0	0.103571
	613	59432.8	0.0549944	0.0549944	0	0	0	0.109989
	614	59438.4	0.0582032	0.0582032	0	0	0	0.116406
	615	59444	0.061412	0.061412	0	0	0	0.122824
	616	59449.6	0.0646208	0.0646208	0	0	0	0.129242
	617	59455.2	0.0678296	0.0678296	0	0	0	0.135659
	618	59460.8	0.0710384	0.0710384	0	0	0	0.142077
	619	59466.4	0.0742472	0.0742472	0	0	0	0.148494
	620	59472	0.077456	0.077456	0	0	0	0.154912
	621	59477.6	0.0806648	0.0806648	0	0	0	0.16133
	622	59483.2	0.0838736	0.0838736	0	0	0	0.167747
	623	59488.8	0.0870824	0.0870824	0	0	0	0.174165
	624	59494.4	0.0902912	0.0902912	0	0	0	0.180582
	625	59500	0.0935	0.0935	0	0	0	0.187
	626	59505.6	0.0967088	0.0967088	0	0	0	0.193418
	627	59511.2	0.0999176	0.0999176	0	0	0	0.199835
	628	59516.8	0.103126	0.103126	0	0	0	0.206253
	629	59522.4	0.106335	0.106335	0	0	0	0.21267
	630	59528	0.109544	0.109544	0	0	0	0.219088
	631	59533.6	0.112753	0.112753	0	0	0	0.225506
	632	59539.2	0.115962	0.115962	0	0	0	0.231923
	633	59544.8	0.11917	0.11917	0	0	0	0.238341
	634	59550.4	0.122379	0.122379	0	0	0	0.244758
	635	59556	0.125588	0.125588	0	0	0	0.251176
	636	59561.6	0.128797	0.128797	0	0	0	0.257594
	637	59567.2	0.132006	0.132006	0	0	0	0.264011
	638	59572.8	0.135214	0.135214	0	0	0	0.270429
	639	59578.4	0.138423	0.138423	0	0	0	0.276846
	640	59584	0.141632	0.141632	0	0	0	0.283264
	641	59589.6	0.144841	0.144841	0	0	0	0.289682
	642	59595.2	0.14805	0.14805	0	0	0	0.296099
	643	59600.8	0.151258	0.151258	0	0	0	0.302517
	644	59606.4	0.154467	0.154467	0	0	0	0.308934
	645	59612	0.157676	0.157676	0	0	0	0.315352
	646	59617.6	0.160885	0.160885	0	0	0	0.32177
	647	59623.2	0.164094	0.164094	0	0	0	0.328187
	648	59628.8	0.167302	0.167302	0	0	0	0.334605
	649	59634.4	0.170511	0.170511	0	0	0	0.341022
	650	59640	0.17372	0.17372	0	0	0	0.34744
	651	59645.6	0.176929	0.176929	0	0	0	0.353858
	652	59651.2	0.180138	0.180138	0	0	0	0.360275
	653	59656.8	0.183346	0.183346	0	0	0	0.366693
	654	59662.4	0.186555	0.186555	0	0	0	0.37311
	655	59668	0.189764	0.189764	0	0	0	0.379528
	656	59673.6	0.192973	0.192973	0	0	0	0.385946
	657	59679.2	0.196182	0.196182	0	0	0	0.392363
	658	59684.8	0.19939	0.19939	0	0	0	0.398781
	659	59690.4	0.202599	0.202599	0	0	0	0.405198
	660	59696	0.205808	0.205808	0	0	0	0.411616
	661	59701.6	0.209017	0.209017	0	0	0	0.418034
	662	59707.2	0.212226	0.212226	0	0	0	0.424451
	663	59712.8	0.215434	0.215434	0	0	0	0.430869
	664	59718.4	0.218643	0.218643	0	0	0	0.437286
	665	59724	0.221852	0.221852	0	0	0	0.443704
	666	59729.6	0.225061	0.225061	0	0	0	0.450122
	667	59735.2	0.22827	0.22827	0	0	0	0.456539
	668	59740.8	0.231478	0.231478	0	0	0	0.462957
	669	59746.4	0.234687	0.234687	0	0	0	0.469374
	670	59752	0.237896	0.237896	0	0	0	0.475792
	671	59757.6	0.241105	0.241105	0	0	0	0.48221
	672	59763.2	0.244314	0.244314	0	0	0	0.488627
	673	59768.8	0.247522	0.247522	0	0	0	0.495045
	674	59774.4	0.250731	0.250731	0	0	0	0.501462
	675	59780	0.25394	0.25394	0	0	0	0.50788
	676	59785.6	0.257149	0.257149	0	0	0	0.514298
	677	59791.2	0.260358	0.260358	0	0	0	0.520715
	678	59796.8	0.263566	0.263566	0	0	0	0.527133
	679	59802.4	0.266775	0.266775	0	0	0	0.53355
	680	59808	0.269984	0.269984	0	0	0	0.539968
	681	59813.6	0.273193	0.273193	0	0	0	0.546386
	682	59819.2	0.276402	0.276402	0	0	0	0.552803
	683	59824.8	0.27961	0.27961	0	0	0	0.559221
	684	59830.4	0.282819	0.282819	0	0	0	0.565638
	685	59836	0.286028	0.286028	0	0	0	0.572056
	686	59841.6	0.289237	0.289237	0	0	0	0.578474
	687	59847.2	0.292446	0.292446	0	0	0	0.584891
	688	59852.8	0.295654	0.295654	0	0	0	0.591309
	689	59858.4	0.298863	0.298863	0	0	0	0.597726
	690	59864	0.302072	0.302072	0	0	0	0.604144
	691	59869.6	0.305281	0.305281	0	0	0	0.610562
	692	59875.2	0.30849	0.30849	0	0	0	0.616979
	693	59880.8	0.311698	0.311698	0	0	0	0.623397
	694	59886.4	0.314907	0.314907	0	0	0	0.629814
	695	59892	0.318116	0.318116	0	0	0	0.636232
	696	59897.6	0.321325	0.321325	0	0	0	0.64265
	697	59903.2	0.324534	0.324534	0	0	0	0.649067
	698	59908.8	0.327742	0.327742	0	0	0	0.655485
	699	59914.4	0.330951	0.330951	0	0	0	0.661902
	700	59920	0.33416	0.33416	0	0	0	0.66832
	701	59925.6	0.337369	0.337369	0	0	0	0.674738
	702	59931.2	0.340578	0.340578	0	0	0	0.681155
	703	59936.8	0.343786	0.343786	0	0	0	0.687573
	704	59942.4	0.346995	0.346995	0	0	0	0.69399
	705	59948	0.350204	0.350204	0	0	0	0.700408
	706	59953.6	0.353413	0.353413	0	0	0	0.706826
	707	59959.2	0.356622	0.356622	0	0	0	0.713243
	708	59964.8	0.35983	0.35983	0	0	0	0.719661
	709	59970.4	0.363039	0.363039	0	0	0	0.726078
	710	59976	0.366248	0.366248	0	0	0	0.732496
	711	59981.6	0.369457	0.369457	0	0	0	0.738914
	712	59987.2	0.372666	0.372666	0	0	0	0.745331
	713	59992.8	0.375874	0.375874	0	0	0	0.751749
	714	59998.4	0.379083	0.379083	0	0	0	0.758166
	715	60004	0.382292	0.382292	0	0	0	0.764584
	716	60009.6	0.385501	0.385501	0	0	0	0.771002
	717	60015.2	0.38871	0.38871	0	0	0	0.777419
	718	60020.8	0.391918	0.391918	0	0	0	0.783837
	719	60026.4	0.395127	0.395127	0	0	0	0.790254
	720	60032	0.398336	0.398336	0	0	0	0.796672
	721	60037.6	0.401545	0.401545	0	0	0	0.80309
	722	60043.2	0.404754	0.404754	0	0	0	0.809507
	723	60048.8	0.407962	0.407962	0	0	0	0.815925
	724	60054.4	0.411171	0.411171	0	0	0	0.822342
	725	60060	0.41438	0.41438	0	0	0	0.82876
	726	60065.6	0.417589	0.417589	0	0	0	0.835178
	727	60071.2	0.420798	0.420798	0	0	0	0.841595
	728	60076.8	0.424006	0.424006	0	0	0	0.848013
	729	60082.4	0.427215	0.427215	0	0	0	0.85443
	730	60088	0.430424	0.430424	0	0	0	0.860848
	731	60093.6	0.433633	0.433633	0	0	0	0.867266
	732	60099.2	0.436842	0.436842	0	0	0	0.873683
	733	60104.8	0.44005	0.44005	0	0	0	0.880101
	734	60110.4	0.443259	0.443259	0	0	0	0.886518
	735	60116	0.446468	0.446468	0	0	0	0.892936
	736	60121.6	0.449677	0.449677	0	0	0	0.899354
	737	60127.2	0.452886	0.452886	0	0	0	0.905771
	738	60132.8	0.456094	0.456094	0	0	0	0.912189
	739	60138.4	0.459303	0.459303	0	0	0	0.918606
	740	60144	0.462512	0.462512	0	0	0	0.925024
	741	60149.6	0.465721	0.465721	0	0	0	0.931442
	742	60155.2	0.46893	0.46893	0	0	0	0.937859
	743	60160.8	0.472138	0.472138	0	0	0	0.944277
	744	60166.4	0.475347	0.475347	0	0	0	0.950694
	745	60172	0.478556	0.478556	0	0	0	0.957112
	746	60177.6	0.481765	0.481765	0	0	0	0.96353
	747	60183.2	0.484974	0.484974	0	0	0	0.969947
	748	60188.8	0.488182	0.488182	0	0	0	0.976365
	749	60194.4	0.491391	0.491391	0	0	0	0.982782
	750	60200	0.4946	0.4946	0	0	0	0.9892
	751	60205.6	0.497809	0.497809	0	0	0	0.995618
	752	60211.2	0.498982	0.498982	0	0	0	0.997965
	753	60216.8	0.495774	0.495774	0	0	0	0.991547
	754	60222.4	0.492565	0.492565	0	0	0	0.98513
	755	60228	0.489356	0.489356	0	0	0	0.978712
	756	60233.6	0.486147	0.486147	0	0	0	0.972294
	757	60239.2	0.482938	0.482938	0	0	0	0.965877
	758	60244.8	0.47973	0.47973	0	0	0	0.959459
	759	60250.4	0.476521	0.476521	0	0	0	0.953042
	760	60256	0.473312	0.473312	0	0	0	0.946624
	761	60261.6	0.470103	0.470103	0	0	0	0.940206
	762	60267.2	0.466894	0.466894	0	0	0	0.933789
	763	60272.8	0.463686	0.463686	0	0	0	0.927371
	764	60278.4	0.460477	0.460477	0	0	0	0.920954
	765	60284	0.457268	0.457268	0	0	0	0.914536
	766	60289.6	0.454059	0.454059	0	0	0	0.908118
	767	60295.2	0.45085	0.45085	0	0	0	0.901701
	768	60300.8	0.447642	0.447642	0	0	0	0.895283
	769	60306.4	0.444433	0.444433	0	0	0	0.888866
	770	60312	0.441224	0.441224	0	0	0	0.882448
	771	60317.6	0.438015	0.438015	0	0	0	0.87603
	772	60323.2	0.434806	0.434806	0	0	0	0.869613
	773	60328.8	0.431598	0.431598	0	0	0	0.863195
	774	60334.4	0.428389	0.428389	0	0	0	0.856778
	775	60340	0.42518	0.42518	0	0	0	0.85036
	776	60345.6	0.421971	0.421971	0	0	0	0.843942
	777	60351.2	0.418762	0.418762	0	0	0	0.837525
	778	60356.8	0.415554	0.415554	0	0	0	0.831107
	779	60362.4	0.412345	0.412345	0	0	0	0.82469
	780	60368	0.409136	0.409136	0	0	0	0.818272
	781	60373.6	0.405927	0.405927	0	0	0	0.811854
	782	60379.2	0.402718	0.402718	0	0	0	0.805437
	783	60384.8	0.39951	0.39951	0	0	0	0.799019
	784	60390.4	0.396301	0.396301	0	0	0	0.792602
	785	60396	0.393092	0.393092	0	0	0	0.786184
	786	60401.6	0.389883	0.389883	0	0	0	0.779766
	787	60407.2	0.386674	0.386674	0	0	0	0.773349
	788	60412.8	0.383466	0.383466	0	0	0	0.766931
	789	60418.4	0.380257	0.380257	0	0	0	0.760514
	790	60424	0.377048	0.377048	0	0	0	0.754096
	791	60429.6	0.373839	0.373839	0	0	0	0.747678
	792	60435.2	0.37063	0.37063	0	0	0	0.741261
	793	60440.8	0.367422	0.367422	0	0	0	0.734843
	794	60446.4	0.364213	0.364213	0	0	0	0.728426
	795	60452	0.361004	0.361004	0	0	0	0.722008
	796	60457.6	0.357795	0.357795	0	0	0	0.71559
	797	60463.2	0.354586	0.354586	0	0	0	0.709173
	798	60468.8	0.351378	0.351378	0	0	0	0.702755
	799	60474.4	0.348169	0.348169	0	0	0	0.696338
	800	60480	0.34496	0.34496	0	0	0	0.68992
	801	60485.6	0.341751	0.341751	0	0	0	0.683502
	802	60491.2	0.338542	0.338542	0	0	0	0.677085
	803	60496.8	0.335334	0.335334	0	0	0	0.670667
	804	60502.4	0.332125	0.332125	0	0	0	0.66425
	805	60508	0.328916	0.328916	0	0	0	0.657832
	806	60513.6	0.325707	0.325707	0	0	0	0.651414
	807	60519.2	0.322498	0.322498	0	0	0	0.644997
	808	60524.8	0.31929	0.31929	0	0	0	0.638579
	809	60530.4	0.316081	0.316081	0	0	0	0.632162
	810	60536	0.312872	0.312872	0	0	0	0.625744
	811	60541.6	0.309663	0.309663	0	0	0	0.619326
	812	60547.2	0.306454	0.306454	0	0	0	0.612909
	813	60552.8	0.303246	0.303246	0	0	0	0.606491
	814	60558.4	0.300037	0.300037	0	0	0	0.600074
	815	60564	0.296828	0.296828	0	0	0	0.593656
	816	60569.6	0.293619	0.293619	0	0	0	0.587238
	817	60575.2	0.29041	0.29041	0	0	0	0.580821
	818	60580.8	0.287202	0.287202	0	0	0	0.574403
	819	60586.4	0.283993	0.283993	0	0	0	0.567986
	820	60592	0.280784	0.280784	0	0	0	0.561568
	821	60597.6	0.277575	0.277575	0	0	0	0.55515
	822	60603.2	0.274366	0.274366	0	0	0	0.548733
	823	60608.8	0.271158	0.271158	0	0	0	0.542315
	824	60614.4	0.267949	0.267949	0	0	0	0.535898
	825	60620	0.26474	0.26474	0	0	0	0.52948
	826	60625.6	0.261531	0.261531	0	0	0	0.523062
	827	60631.2	0.258322	0.258322	0	0	0	0.516645
	828	60636.8	0.255114	0.255114	0	0	0	0.510227
	829	60642.4	0.251905	0.251905	0	0	0	0.50381
	830	60648	0.248696	0.248696	0	0	0	0.497392
	831	60653.6	0.245487	0.245487	0	0	0	0.490974
	832	60659.2	0.242278	0.242278	0	0	0	0.484557
	833	60664.8	0.23907	0.23907	0	0	0	0.478139
	834	60670.4	0.235861	0.235861	0	0	0	0.471722
	835	60676	0.232652	0.232652	0	0	0	0.465304
	836	60681.6	0.229443	0.229443	0	0	0	0.458886
	837	60687.2	0.226234	0.226234	0	0	0	0.452469
	838	60692.8	0.223026	0.223026	0	0	0	0.446051
	839	60698.4	0.219817	0.219817	0	0	0	0.439634
	840	60704	0.216608	0.216608	0	0	0	0.433216
	841	60709.6	0.213399	0.213399	0	0	0	0.426798
	842	60715.2	0.21019	0.21019	0	0	0	0.420381
	843	60720.8	0.206982	0.206982	0	0	0	0.413963
	844	60726.4	0.203773	0.203773	0	0	0	0.407546
	845	60732	0.200564	0.200564	0	0	0	0.401128
	846	60737.6	0.197355	0.197355	0	0	0	0.39471
	847	60743.2	0.194146	0.194146	0	0	0	0.388293
	848	60748.8	0.190938	0.190938	0	0	0	0.381875
	849	60754.4	0.187729	0.187729	0	0	0	0.375458
	850	60760	0.18452	0.18452	0	0	0	0.36904
	851	60765.6	0.181311	0.181311	0	0	0	0.362622
	852	60771.2	0.178102	0.178102	0	0	0	0.356205
	853	60776.8	0.174894	0.174894	0	0	0	0.349787
	854	60782.4	0.171685	0.171685	0	0	0	0.34337
	855	60788	0.168476	0.168476	0	0	0	0.336952
	856	60793.6	0.165267	0.165267	0	0	0	0.330534
	857	60799.2	0.162058	0.162058	0	0	0	0.324117
	858	60804.8	0.15885	0.15885	0	0	0	0.317699
	859	60810.4	0.155641	0.155641	0	0	0	0.311282
	860	60816	0.152432	0.152432	0	0	0	0.304864
	861	60821.6	0.149223	0.149223	0	0	0	0.298446
	862	60827.2	0.146014	0.146014	0	0	0	0.292029
	863	60832.8	0.142806	0.142806	0	0	0	0.285611
	864	60838.4	0.139597	0.139597	0	0	0	0.279194
	865	60844	0.136388	0.136388	0	0	0	0.272776
	866	60849.6	0.133179	0.133179	0	0	0	0.266358
	867	60855.2	0.12997	0.12997	0	0	0	0.259941
	868	60860.8	0.126762	0.126762	0	0	0	0.253523
	869	60866.4	0.123553	0.123553	0	0	0	0.247106
	870	60872	0.120344	0.120344	0	0	0	0.240688
	871	60877.6	0.117135	0.117135	0	0	0	0.23427
	872	60883.2	0.113926	0.113926	0	0	0	0.227853
	873	60888.8	0.110718	0.110718	0	0	0	0.221435
	874	60894.4	0.107509	0.107509	0	0	0	0.215018
	875	60900	0.1043	0.1043	0	0	0	0.2086
	876	60905.6	0.101091	0.101091	0	0	0	0.202182
	877	60911.2	0.0978824	0.0978824	0	0	0	0.195765
	878	60916.8	0.0946736	0.0946736	0	0	0	0.189347
	879	60922.4	0.0914648	0.0914648	0	0	0	0.18293
	880	60928	0.088256	0.088256	0	0	0	0.176512
	881	60933.6	0.0850472	0.0850472	0	0	0	0.170094
	882	60939.2	0.0818384	0.0818384	0	0	0	0.163677
	883	60944.8	0.0786296	0.0786296	0	0	0	0.157259
	884	60950.4	0.0754208	0.0754208	0	0	0	0.150842
	885	60956	0.072212	0.072212	0	0	0	0.144424
	886	60961.6	0.0690032	0.0690032	0	0	0	0.138006
	887	60967.2	0.0657944	0.0657944	0	0	0	0.131589
	888	60972.8	0.0625856	0.0625856	0	0	0	0.125171
	889	60978.4	0.0593768	0.0593768	0	0	0	0.118754
	890	60984	0.056168	0.056168	0	0	0	0.112336
	891	60989.6	0.0529592	0.0529592	0	0	0	0.105918
	892	60995.2	0.0497504	0.0497504	0	0	0	0.0995008
	893	61000.8	0.0465416	0.0465416	0	0	0	0.0930832
	894	61006.4	0.0433328	0.0433328	0	0	0	0.0866656
	895	61012	0.040124	0.040124	0	0	0	0.080248
	896	61017.6	0.0369152	0.0369152	0	0	0	0.0738304
	897	61023.2	0.0337064	0.0337064	0	0	0	0.0674128
	898	61028.8	0.0304976	0.0304976	0	0	0	0.0609952
	899	61034.4	0.0272888	0.0272888	0	0	0	0.0545776
	900	61040	0.02408	0.02408	0	0	0	0.04816
	901	61045.6	0.0208712	0.0208712	0	0	0	0.0417424
	902	61051.2	0.0176624	0.0176624	0	0	0	0.0353248
	903	61056.8	0.0144536	0.0144536	0	0	0	0.0289072
	904	61062.4	0.0112448	0.0112448	0	0	0	0.0224896
	905	61068	0.008036	0.008036	0	0	0	0.016072
	906	61073.6	0.0048272	0.0048272	0	0	0	0.0096544
	907	61079.2	0.0016184	0.0016184	0	0	0	0.0032368
	908	61084.8	0.0015904	0.0015904	0	0	0	0.0031808
	909	61090.4	0.0047992	0.0047992	0	0	0	0.0095984
	910	61096	0.008008	0.008008	0	0	0	0.016016
	911	61101.6	0.0112168	0.0112168	0	0	0	0.0224336
	912	61107.2	0.0144256	0.0144256	0	0	0	0.0288512
	913	61112.8	0.0176344	0.0176344	0	0	0	0.0352688
	914	61118.4	0.0208432	0.0208432	0	0	0	0.0416864
	915	61124	0.024052	0.024052	0	0	0	0.048104
	916	61129.6	0.0272608	0.0272608	0	0	0	0.0545216
	917	61135.2	0.0304696	0.0304696	0	0	0	0.0609392
	918	61140.8	0.0336784	0.0336784	0	0	0	0.0673568
	919	61146.4	0.0368872	0.0368872	0	0	0	0.0737744
	920	61152	0.040096	0.040096	0	0	0	0.080192
	921	61157.6	0.0433048	0.0433048	0	0	0	0.0866096
	922	61163.2	0.0465136	0.0465136	0	0	0	0.0930272
	923	61168.8	0.0497224	0.0497224	0	0	0	0.0994448
	924	61174.4	0.0529312	0.0529312	0	0	0	0.105862
	925	61180	0.05614	0.05614	0	0	0	0.11228
	926	61185.6	0.0593488	0.0593488	0	0	0	0.118698
	927	61191.2	0.0625576	0.0625576	0	0	0	0.125115
	928	61196.8	0.0657664	0.0657664	0	0	0	0.131533
	929	61202.4	0.0689752	0.0689752	0	0	0	0.13795
	930	61208	0.072184	0.072184	0	0	0	0.144368
	931	61213.6	0.0753928	0.0753928	0	0	0	0.150786
	932	61219.2	0.0786016	0.0786016	0	0	0	0.157203
	933	61224.8	0.0818104	0.0818104	0	0	0	0.163621
	934	61230.4	0.0850192	0.0850192	0	0	0	0.170038
	935	61236	0.088228	0.088228	0	0	0	0.176456
	936	61241.6	0.0914368	0.0914368	0	0	0	0.182874
	937	61247.2	0.0946456	0.0946456	0	0	0	0.189291
	938	61252.8	0.0978544	0.0978544	0	0	0	0.195709
	939	61258.4	0.101063	0.101063	0	0	0	0.202126
	940	61264	0.104272	0.104272	0	0	0	0.208544
	941	61269.6	0.107481	0.107481	0	0	0	0.214962
	942	61275.2	0.11069	0.11069	0	0	0	0.221379
	943	61280.8	0.113898	0.113898	0	0	0	0.227797
	944	61286.4	0.117107	0.117107	0	0	0	0.234214
	945	61292	0.120316	0.120316	0	0	0	0.240632
	946	61297.6	0.123525	0.123525	0	0	0	0.24705
	947	61303.2	0.126734	0.126734	0	0	0	0.253467
	948	61308.8	0.129942	0.129942	0	0	0	0.259885
	949	61314.4	0.133151	0.133151	0	0	0	0.266302
	950	61320	0.13636	0.13636	0	0	0	0.27272
	951	61325.6	0.139569	0.139569	0	0	0	0.279138
	952	61331.2	0.142778	0.142778	0	0	0	0.285555
	953	61336.8	0.145986	0.145986	0	0	0	0.291973
	954	61342.4	0.149195	0.149195	0	0	0	0.29839
	955	61348	0.152404	0.152404	0	0	0	0.304808
	956	61353.6	0.155613	0.155613	0	0	0	0.311226
	957	61359.2	0.158822	0.158822	0	0	0	0.317643
	958	61364.8	0.16203	0.16203	0	0	0	0.324061
	959	61370.4	0.165239	0.165239	0	0	0	0.330478
	960	61376	0.168448	0.168448	0	0	0	0.336896
	961	61381.6	0.171657	0.171657	0	0	0	0.343314
	962	61387.2	0.174866	0.174866	0	0	0	0.349731
	963	61392.8	0.178074	0.178074	0	0	0	0.356149
	964	61398.4	0.181283	0.181283	0	0	0	0.362566
	965	61404	0.184492	0.184492	0	0	0	0.368984
	966	61409.6	0.187701	0.187701	0	0	0	0.375402
	967	61415.2	0.19091	0.19091	0	0	0	0.381819
	968	61420.8	0.194118	0.194118	0	0	0	0.388237
	969	61426.4	0.197327	0.197327	0	0	0	0.394654
	970	61432	0.200536	0.200536	0	0	0	0.401072
	971	61437.6	0.203745	0.203745	0	0	0	0.40749
	972	61443.2	0.206954	0.206954	0	0	0	0.413907
	973	61448.8	0.210162	0.210162	0	0	0	0.420325
	974	61454.4	0.213371	0.213371	0	0	0	0.426742
	975	61460	0.21658	0.21658	0	0	0	0.43316
	976	61465.6	0.219789	0.219789	0	0	0	0.439578
	977	61471.2	0.222998	0.222998	0	0	0	0.445995
	978	61476.8	0.226206	0.226206	0	0	0	0.452413
	979	61482.4	0.229415	0.229415	0	0	0	0.45883
	980	61488	0.232624	0.232624	0	0	0	0.465248
	981	61493.6	0.235833	0.235833	0	0	0	0.471666
	982	61499.2	0.239042	0.239042	0	0	0	0.478083
	983	61504.8	0.24225	0.24225	0	0	0	0.484501
	984	61510.4	0.245459	0.245459	0	0	0	0.490918
	985	61516	0.248668	0.248668	0	0	0	0.497336
	986	61521.6	0.251877	0.251877	0	0	0	0.503754
	987	61527.2	0.255086	0.255086	0	0	0	0.510171
	988	61532.8	0.258294	0.258294	0	0	0	0.516589
	989	61538.4	0.261503	0.261503	0	0	0	0.523006
	990	61544	0.264712	0.264712	0	0	0	0.529424
	991	61549.6	0.267921	0.267921	0	0	0	0.535842
	992	61555.2	0.27113	0.27113	0	0	0	0.542259
	993	61560.8	0.274338	0.274338	0	0	0	0.548677
	994	61566.4	0.277547	0.277547	0	0	0	0.555094
	995	61572	0.280756	0.280756	0	0	0	0.561512
	996	61577.6	0.283965	0.283965	0	0	0	0.56793
	997	61583.2	0.287174	0.287174	0	0	0	0.574347
	998	61588.8	0.290382	0.290382	0	0	0	0.580765
	999	61594.4	0.293591	0.293591	0	0	0	0.587182
	1000	61600	0.2968	0.2968	0	0	0	0.5936
	1001	61605.6	0.300009	0.300009	0	0	0	0.600018
	1002	61611.2	0.303218	0.303218	0	0	0	0.606435
	1003	61616.8	0.306426	0.306426	0	0	0	0.612853
	1004	61622.4	0.309635	0.309635	0	0	0	0.61927
	1005	61628	0.312844	0.312844	0	0	0	0.625688
	1006	61633.6	0.316053	0.316053	0	0	0	0.632106
	1007	61639.2	0.319262	0.319262	0	0	0	0.638523
	1008	61644.8	0.32247	0.32247	0	0	0	0.644941
	1009	61650.4	0.325679	0.325679	0	0	0	0.651358
	1010	61656	0.328888	0.328888	0	0	0	0.657776
	1011	61661.6	0.332097	0.332097	0	0	0	0.664194
	1012	61667.2	0.335306	0.335306	0	0	0	0.670611
	1013	61672.8	0.338514	0.338514	0	0	0	0.677029
	1014	61678.4	0.341723	0.341723	0	0	0	0.683446
	1015	61684	0.344932	0.344932	0	0	0	0.689864
	1016	61689.6	0.348141	0.348141	0	0	0	0.696282
	1017	61695.2	0.35135	0.35135	0	0	0	0.702699
	1018	61700.8	0.354558	0.354558	0	0	0	0.709117
	1019	61706.4	0.357767	0.357767	0	0	0	0.715534
	1020	61712	0.360976	0.360976	0	0	0	0.721952
	1021	61717.6	0.364185	0.364185	0	0	0	0.72837
	1022	61723.2	0.367394	0.367394	0	0	0	0.734787
	1023	61728.8	0.370602	0.370602	0	0	0	0.741205
	1024	61734.4	0.373811	0.373811	0	0	0	0.747622
	1025	61740	0.37702	0.37702	0	0	0	0.75404
	1026	61745.6	0.380229	0.380229	0	0	0	0.760458
	1027	61751.2	0.383438	0.383438	0	0	0	0.766875
	1028	61756.8	0.386646	0.386646	0	0	0	0.773293
	1029	61762.4	0.389855	0.389855	0	0	0	0.77971
	1030	61768	0.393064	0.393064	0	0	0	0.786128
	1031	61773.6	0.396273	0.396273	0	0	0	0.792546
	1032	61779.2	0.399482	0.399482	0	0	0	0.798963
	1033	61784.8	0.40269	0.40269	0	0	0	0.805381
	1034	61790.4	0.405899	0.405899	0	0	0	0.811798
	1035	61796	0.409108	0.409108	0	0	0	0.818216
	1036	61801.6	0.412317	0.412317	0	0	0	0.824634
	1037	61807.2	0.415526	0.415526	0	0	0	0.831051
	1038	61812.8	0.418734	0.418734	0	0	0	0.837469
	1039	61818.4	0.421943	0.421943	0	0	0	0.843886
	1040	61824	0.425152	0.425152	0	0	0	0.850304
	1041	61829.6	0.428361	0.428361	0	0	0	0.856722
	1042	61835.2	0.43157	0.43157	0	0	0	0.863139
	1043	61840.8	0.434778	0.434778	0	0	0	0.869557
	1044	61846.4	0.437987	0.437987	0	0	0	0.875974
	1045	61852	0.441196	0.441196	0	0	0	0.882392
	1046	61857.6	0.444405	0.444405	0	0	0	0.88881
	1047	61863.2	0.447614	0.447614	0	0	0	0.895227
	1048	61868.8	0.450822	0.450822	0	0	0	0.901645
	1049	61874.4	0.454031	0.454031	0	0	0	0.908062
	1050	61880	0.45724	0.45724	0	0	0	0.91448
	1051	61885.6	0.460449	0.460449	0	0	0	0.920898
	1052	61891.2	0.463658	0.463658	0	0	0	0.927315
	1053	61896.8	0.466866	0.466866	0	0	0	0.933733
	1054	61902.4	0.470075	0.470075	0	0	0	0.94015
	1055	61908	0.473284	0.473284	0	0	0	0.946568
	1056	61913.6	0.476493	0.476493	0	0	0	0.952986
	1057	61919.2	0.479702	0.479702	0	0	0	0.959403
	1058	61924.8	0.48291	0.48291	0	0	0	0.965821
	1059	61930.4	0.486119	0.486119	0	0	0	0.972238
	1060	61936	0.489328	0.489328	0	0	0	0.978656
	1061	61941.6	0.492537	0.492537	0	0	0	0.985074
	1062	61947.2	0.495746	0.495746	0	0	0	0.991491
	1063	61952.8	0.498954	0.498954	0	0	0	0.997909
	1064	61958.4	0.497837	0.497837	0	0	0	0.995674
	1065	61964	0.494628	0.494628	0	0	0	0.989256
	1066	61969.6	0.491419	0.491419	0	0	0	0.982838
	1067	61975.2	0.48821	0.48821	0	0	0	0.976421
	1068	61980.8	0.485002	0.485002	0	0	0	0.970003
	1069	61986.4	0.481793	0.481793	0	0	0	0.963586
	1070	61992	0.478584	0.478584	0	0	0	0.957168
	1071	61997.6	0.475375	0.475375	0	0	0	0.95075
	1072	62003.2	0.472166	0.472166	0	0	0	0.944333
	1073	62008.8	0.468958	0.468958	0	0	0	0.937915
	1074	62014.4	0.465749	0.465749	0	0	0	0.931498
	1075	62020	0.46254	0.46254	0	0	0	0.92508
	1076	62025.6	0.459331	0.459331	0	0	0	0.918662
	1077	62031.2	0.456122	0.456122	0	0	0	0.912245
	1078	62036.8	0.452914	0.452914	0	0	0	0.905827
	1079	62042.4	0.449705	0.449705	0	0	0	0.89941
	1080	62048	0.446496	0.446496	0	0	0	0.892992
	1081	62053.6	0.443287	0.443287	0	0	0	0.886574
	1082	62059.2	0.440078	0.440078	0	0	0	0.880157
	1083	62064.8	0.43687	0.43687	0	0	0	0.873739
	1084	62070.4	0.433661	0.433661	0	0	0	0.867322
	1085	62076	0.430452	0.430452	0	0	0	0.860904
	1086	62081.6	0.427243	0.427243	0	0	0	0.854486
	1087	62087.2	0.424034	0.424034	0	0	0	0.848069
	1088	62092.8	0.420826	0.420826	0	0	0	0.841651
	1089	62098.4	0.417617	0.417617	0	0	0	0.835234
	1090	62104	0.414408	0.414408	0	0	0	0.828816
	1091	62109.6	0.411199	0.411199	0	0	0	0.822398
	1092	62115.2	0.40799	0.40799	0	0	0	0.815981
	1093	62120.8	0.404782	0.404782	0	0	0	0.809563
	1094	62126.4	0.401573	0.401573	0	0	0	0.803146
	1095	62132	0.398364	0.398364	0	0	0	0.796728
	1096	62137.6	0.395155	0.395155	0	0	0	0.79031
	1097	62143.2	0.391946	0.391946	0	0	0	0.783893
	1098	62148.8	0.388738	0.388738	0	0	0	0.777475
	1099	62154.4	0.385529	0.385529	0	0	0	0.771058
	1100	62160	0.38232	0.38232	0	0	0	0.76464
	1101	62165.6	0.379111	0.379111	0	0	0	0.758222
	1102	62171.2	0.375902	0.375902	0	0	0	0.751805
	1103	62176.8	0.372694	0.372694	0	0	0	0.745387
	1104	62182.4	0.369485	0.369485	0	0	0	0.73897
	1105	62188	0.366276	0.366276	0	0	0	0.732552
	1106	62193.6	0.363067	0.363067	0	0	0	0.726134
	1107	62199.2	0.359858	0.359858	0	0	0	0.719717
	1108	62204.8	0.35665	0.35665	0	0	0	0.713299
	1109	62210.4	0.353441	0.353441	0	0	0	0.706882
	1110	62216	0.350232	0.350232	0	0	0	0.700464
	1111	62221.6	0.347023	0.347023	0	0	0	0.694046
	1112	62227.2	0.343814	0.343814	0	0	0	0.687629
	1113	62232.8	0.340606	0.340606	0	0	0	0.681211
	1114	62238.4	0.337397	0.337397	0	0	0	0.674794
	1115	62244	0.334188	0.334188	0	0	0	0.668376
	1116	62249.6	0.330979	0.330979	0	0	0	0.661958
	1117	62255.2	0.32777	0.32777	0	0	0	0.655541
	1118	62260.8	0.324562	0.324562	0	0	0	0.649123
	1119	62266.4	0.321353	0.321353	0	0	0	0.642706
	1120	62272	0.318144	0.318144	0	0	0	0.636288
	1121	62277.6	0.314935	0.314935	0	0	0	0.62987
	1122	62283.2	0.311726	0.311726	0	0	0	0.623453
	1123	62288.8	0.308518	0.308518	0	0	0	0.617035
	1124	62294.4	0.305309	0.305309	0	0	0	0.610618
	1125	62300	0.3021	0.3021	0	0	0	0.6042
	1126	62305.6	0.298891	0.298891	0	0	0	0.597782
	1127	62311.2	0.295682	0.295682	0	0	0	0.591365
	1128	62316.8	0.292474	0.292474	0	0	0	0.584947
	1129	62322.4	0.289265	0.289265	0	0	0	0.57853
	1130	62328	0.286056	0.286056	0	0	0	0.572112
	1131	62333.6	0.282847	0.282847	0	0	0	0.565694
	1132	62339.2	0.279638	0.279638	0	0	0	0.559277
	1133	62344.8	0.27643	0.27643	0	0	0	0.552859
	1134	62350.4	0.273221	0.273221	0	0	0	0.546442
	1135	62356	0.270012	0.270012	0	0	0	0.540024
	1136	62361.6	0.266803	0.266803	0	0	0	0.533606
	1137	62367.2	0.263594	0.263594	0	0	0	0.527189
	1138	62372.8	0.260386	0.260386	0	0	0	0.520771
	1139	62378.4	0.257177	0.257177	0	0	0	0.514354
	1140	62384	0.253968	0.253968	0	0	0	0.507936
	1141	62389.6	0.250759	0.250759	0	0	0	0.501518
	1142	62395.2	0.24755	0.24755	0	0	0	0.495101
	1143	62400.8	0.244342	0.244342	0	0	0	0.488683
	1144	62406.4	0.241133	0.241133	0	0	0	0.482266
	1145	62412	0.237924	0.237924	0	0	0	0.475848
	1146	62417.6	0.234715	0.234715	0	0	0	0.46943
	1147	62423.2	0.231506	0.231506	0	0	0	0.463013
	1148	62428.8	0.228298	0.228298	0	0	0	0.456595
	1149	62434.4	0.225089	0.225089	0	0	0	0.450178
	1150	62440	0.22188	0.22188	0	0	0	0.44376
	1151	62445.6	0.218671	0.218671	0	0	0	0.437342
	1152	62451.2	0.215462	0.215462	0	0	0	0.430925
	1153	62456.8	0.212254	0.212254	0	0	0	0.424507
	1154	62462.4	0.209045	0.209045	0	0	0	0.41809
	1155	62468	0.205836	0.205836	0	0	0	0.411672
	1156	62473.6	0.202627	0.202627	0	0	0	0.405254
	1157	62479.2	0.199418	0.199418	0	0	0	0.398837
	1158	62484.8	0.19621	0.19621	0	0	0	0.392419
	1159	62490.4	0.193001	0.193001	0	0	0	0.386002
	1160	62496	0.189792	0.189792	0	0	0	0.379584
	1161	62501.6	0.186583	0.186583	0	0	0	0.373166
	1162	62507.2	0.183374	0.183374	0	0	0	0.366749
	1163	62512.8	0.180166	0.180166	0	0	0	0.360331
	1164	62518.4	0.176957	0.176957	0	0	0	0.353914
	1165	62524	0.173748	0.173748	0	0	0	0.347496
	1166	62529.6	0.170539	0.170539	0	0	0	0.341078
	1167	62535.2	0.16733	0.16733	0	0	0	0.334661
	1168	62540.8	0.164122	0.164122	0	0	0	0.328243
	1169	62546.4	0.160913	0.160913	0	0	0	0.321826
	1170	62552	0.157704	0.157704	0	0	0	0.315408
	1171	62557.6	0.154495	0.154495	0	0	0	0.30899
	1172	62563.2	0.151286	0.151286	0	0	0	0.302573
	1173	62568.8	0.148078	0.148078	0	0	0	0.296155
	1174	62574.4	0.144869	0.144869	0	0	0	0.289738
	1175	62580	0.14166	0.14166	0	0	0	0.28332
	1176	62585.6	0.138451	0.138451	0	0	0	0.276902
	1177	62591.2	0.135242	0.135242	0	0	0	0.270485
	1178	62596.8	0.132034	0.132034	0	0	0	0.264067
	1179	62602.4	0.128825	0.128825	0	0	0	0.25765
	1180	62608	0.125616	0.125616	0	0	0	0.251232
	1181	62613.6	0.122407	0.122407	0	0	0	0.244814
	1182	62619.2	0.119198	0.119198	0	0	0	0.238397
	1183	62624.8	0.11599	0.11599	0	0	0	0.231979
	1184	62630.4	0.112781	0.112781	0	0	0	0.225562
	1185	62636	0.109572	0.109572	0	0	0	0.219144
	1186	62641.6	0.106363	0.106363	0	0	0	0.212726
	1187	62647.2	0.103154	0.103154	0	0	0	0.206309
	1188	62652.8	0.0999456	0.0999456	0	0	0	0.199891
	1189	62658.4	0.0967368	0.0967368	0	0	0	0.193474
	1190	62664	0.093528	0.093528	0	0	0	0.187056
	1191	62669.6	0.0903192	0.0903192	0	0	0	0.180638
	1192	62675.2	0.0871104	0.0871104	0	0	0	0.174221
	1193	62680.8	0.0839016	0.0839016	0	0	0	0.167803
	1194	62686.4	0.0806928	0.0806928	0	0	0	0.161386
	1195	62692	0.077484	0.077484	0	0	0	0.154968
	1196	62697.6	0.0742752	0.0742752	0	0	0	0.14855
	1197	62703.2	0.0710664	0.0710664	0	0	0	0.142133
	1198	62708.8	0.0678576	0.0678576	0	0	0	0.135715
	1199	62714.4	0.0646488	0.0646488	0	0	0	0.129298
	1200	62720	0.06144	0.06144	0	0	0	0.12288
	1201	62725.6	0.0582312	0.0582312	0	0	0	0.116462
	1202	62731.2	0.0550224	0.0550224	0	0	0	0.110045
	1203	62736.8	0.0518136	0.0518136	0	0	0	0.103627
	1204	62742.4	0.0486048	0.0486048	0	0	0	0.0972096
	1205	62748	0.045396	0.045396	0	0	0	0.090792
	1206	62753.6	0.0421872	0.0421872	0	0	0	0.0843744
	1207	62759.2	0.0389784	0.0389784	0	0	0	0.0779568
	1208	62764.8	0.0357696	0.0357696	0	0	0	0.0715392
	1209	62770.4	0.0325608	0.0325608	0	0	0	0.0651216
	1210	62776	0.029352	0.029352	0	0	0	0.058704
	1211	62781.6	0.0261432	0.0261432	0	0	0	0.0522864
	1212	62787.2	0.0229344	0.0229344	0	0	0	0.0458688
	1213	62792.8	0.0197256	0.0197256	0	0	0	0.0394512
	1214	62798.4	0.0165168	0.0165168	0	0	0	0.0330336
	1215	62804	0.013308	0.013308	0	0	0	0.026616
	1216	62809.6	0.0100992	0.0100992	0	0	0	0.0201984
	1217	62815.2	0.0068904	0.0068904	0	0	0	0.0137808
	1218	62820.8	0.0036816	0.0036816	0	0	0	0.0073632
	1219	62826.4	0.0004728	0.0004728	0	0	0	0.0009456
	1220	62832	0.002736	0.002736	0	0	0	0.005472
	1221	62837.6	0.0059448	0.0059448	0	0	0	0.0118896
	1222	62843.2	0.0091536	0.0091536	0	0	0	0.0183072
	1223	62848.8	0.0123624	0.0123624	0	0	0	0.0247248
	1224	62854.4	0.0155712	0.0155712	0	0	0	0.0311424
	1225	62860	0.01878	0.01878	0	0	0	0.03756
	1226	62865.6	0.0219888	0.0219888	0	0	0	0.0439776
	1227	62871.2	0.0251976	0.0251976	0	0	0	0.0503952
	1228	62876.8	0.0284064	0.0284064	0	0	0	0.0568128
	1229	62882.4	0.0316152	0.0316152	0	0	0	0.0632304
	1230	62888	0.034824	0.034824	0	0	0	0.069648
	1231	62893.6	0.0380328	0.0380328	0	0	0	0.0760656
	1232	62899.2	0.0412416	0.0412416	0	0	0	0.0824832
	1233	62904.8	0.0444504	0.0444504	0	0	0	0.0889008
	1234	62910.4	0.0476592	0.0476592	0	0	0	0.0953184
	1235	62916	0.050868	0.050868	0	0	0	0.101736
	1236	62921.6	0.0540768	0.0540768	0	0	0	0.108154
	1237	62927.2	0.0572856	0.0572856	0	0	0	0.114571
	1238	62932.8	0.0604944	0.0604944	0	0	0	0.120989
	1239	62938.4	0.0637032	0.0637032	0	0	0	0.127406
	1240	62944	0.066912	0.066912	0	0	0	0.133824
	1241	62949.6	0.0701208	0.0701208	0	0	0	0.140242
	1242	62955.2	0.0733296	0.0733296	0	0	0	0.146659
	1243	62960.8	0.0765384	0.0765384	0	0	0	0.153077
	1244	62966.4	0.0797472	0.0797472	0	0	0	0.159494
	1245	62972	0.082956	0.082956	0	0	0	0.165912
	1246	62977.6	0.0861648	0.0861648	0	0	0	0.17233
	1247	62983.2	0.0893736	0.0893736	0	0	0	0.178747
	1248	62988.8	0.0925824	0.0925824	0	0	0	0.185165
	1249	62994.4	0.0957912	0.0957912	0	0	0	0.191582
	1250	63000	0.099	0.099	0	0	0	0.198
	1251	63005.6	0.102209	0.102209	0	0	0	0.204418
	1252	63011.2	0.105418	0.105418	0	0	0	0.210835
	1253	63016.8	0.108626	0.108626	0	0	0	0.217253
	1254	63022.4	0.111835	0.111835	0	0	0	0.22367
	1255	63028	0.115044	0.115044	0	0	0	0.230088
	1256	63033.6	0.118253	0.118253	0	0	0	0.236506
	1257	63039.2	0.121462	0.121462	0	0	0	0.242923
	1258	63044.8	0.12467	0.12467	0	0	0	0.249341
	1259	63050.4	0.127879	0.127879	0	0	0	0.255758
	1260	63056	0.131088	0.131088	0	0	0	0.262176
	1261	63061.6	0.134297	0.134297	0	0	0	0.268594
	1262	63067.2	0.137506	0.137506	0	0	0	0.275011
	1263	63072.8	0.140714	0.140714	0	0	0	0.281429
	1264	63078.4	0.143923	0.143923	0	0	0	0.287846
	1265	63084	0.147132	0.147132	0	0	0	0.294264
	1266	63089.6	0.150341	0.150341	0	0	0	0.300682
	1267	63095.2	0.15355	0.15355	0	0	0	0.307099
	1268	63100.8	0.156758	0.156758	0	0	0	0.313517
	1269	63106.4	0.159967	0.159967	0	0	0	0.319934
	1270	63112	0.163176	0.163176	0	0	0	0.326352
	1271	63117.6	0.166385	0.166385	0	0	0	0.33277
	1272	63123.2	0.169594	0.169594	0	0	0	0.339187
	1273	63128.8	0.172802	0.172802	0	0	0	0.345605
	1274	63134.4	0.176011	0.176011	0	0	0	0.352022
	1275	63140	0.17922	0.17922	0	0	0	0.35844
	1276	63145.6	0.182429	0.182429	0	0	0	0.364858
	1277	63151.2	0.185638	0.185638	0	0	0	0.371275
	1278	63156.8	0.188846	0.188846	0	0	0	0.377693
	1279	63162.4	0.192055	0.192055	0	0	0	0.38411
	1280	63168	0.195264	0.195264	0	0	0	0.390528
	1281	63173.6	0.198473	0.198473	0	0	0	0.396946
	1282	63179.2	0.201682	0.201682	0	0	0	0.403363
	1283	63184.8	0.20489	0.20489	0	0	0	0.409781
	1284	63190.4	0.208099	0.208099	0	0	0	0.416198
	1285	63196	0.211308	0.211308	0	0	0	0.422616
	1286	63201.6	0.214517	0.214517	0	0	0	0.429034
	1287	63207.2	0.217726	0.217726	0	0	0	0.435451
	1288	63212.8	0.220934	0.220934	0	0	0	0.441869
	1289	63218.4	0.224143	0.224143	0	0	0	0.448286
	1290	63224	0.227352	0.227352	0	0	0	0.454704
	1291	63229.6	0.230561	0.230561	0	0	0	0.461122
	1292	63235.2	0.23377	0.23377	0	0	0	0.467539
	1293	63240.8	0.236978	0.236978	0	0	0	0.473957
	1294	63246.4	0.240187	0.240187	0	0	0	0.480374
	1295	63252	0.243396	0.243396	0	0	0	0.486792
	1296	63257.6	0.246605	0.246605	0	0	0	0.49321
	1297	63263.2	0.249814	0.249814	0	0	0	0.499627
	1298	63268.8	0.253022	0.253022	0	0	0	0.506045
	1299	63274.4	0.256231	0.256231	0	0	0	0.512462
	1300	63280	0.25944	0.25944	0	0	0	0.51888
	1301	63285.6	0.262649	0.262649	0	0	0	0.525298
	1302	63291.2	0.265858	0.265858	0	0	0	0.531715
	1303	63296.8	0.269066	0.269066	0	0	0	0.538133
	1304	63302.4	0.272275	0.272275	0	0	0	0.54455
	1305	63308	0.275484	0.275484	0	0	0	0.550968
	1306	63313.6	0.278693	0.278693	0	0	0	0.557386
	1307	63319.2	0.281902	0.281902	0	0	0	0.563803
	1308	63324.8	0.28511	0.28511	0	0	0	0.570221
	1309	63330.4	0.288319	0.288319	0	0	0	0.576638
	1310	63336	0.291528	0.291528	0	0	0	0.583056
	1311	63341.6	0.294737	0.294737	0	0	0	0.589474
	1312	63347.2	0.297946	0.297946	0	0	0	0.595891
	1313	63352.8	0.301154	0.301154	0	0	0	0.602309
	1314	63358.4	0.304363	0.304363	0	0	0	0.608726
	1315	63364	0.307572	0.307572	0	0	0	0.615144
	1316	63369.6	0.310781	0.310781	0	0	0	0.621562
	1317	63375.2	0.31399	0.31399	0	0	0	0.627979
	1318	63380.8	0.317198	0.317198	0	0	0	0.634397
	1319	63386.4	0.320407	0.320407	0	0	0	0.640814
	1320	63392	0.323616	0.323616	0	0	0	0.647232
	1321	63397.6	0.326825	0.326825	0	0	0	0.65365
	1322	63403.2	0.330034	0.330034	0	0	0	0.660067
	1323	63408.8	0.333242	0.333242	0	0	0	0.666485
	1324	63414.4	0.336451	0.336451	0	0	0	0.672902
	1325	63420	0.33966	0.33966	0	0	0	0.67932
	1326	63425.6	0.342869	0.342869	0	0	0	0.685738
	1327	63431.2	0.346078	0.346078	0	0	0	0.692155
	1328	63436.8	0.349286	0.349286	0	0	0	0.698573
	1329	63442.4	0.352495	0.352495	0	0	0	0.70499
	1330	63448	0.355704	0.355704	0	0	0	0.711408
	1331	63453.6	0.358913	0.358913	0	0	0	0.717826
	1332	63459.2	0.362122	0.362122	0	0	0	0.724243
	1333	63464.8	0.36533	0.36533	0	0	0	0.730661
	1334	63470.4	0.368539	0.368539	0	0	0	0.737078
	1335	63476	0.371748	0.371748	0	0	0	0.743496
	1336	63481.6	0.374957	0.374957	0	0	0	0.749914
	1337	63487.2	0.378166	0.378166	0	0	0	0.756331
	1338	63492.8	0.381374	0.381374	0	0	0	0.762749
	1339	63498.4	0.384583	0.384583	0	0	0	0.769166
	1340	63504	0.387792	0.387792	0	0	0	0.775584
	1341	63509.6	0.391001	0.391001	0	0	0	0.782002
	1342	63515.2	0.39421	0.39421	0	0	0	0.788419
	1343	63520.8	0.397418	0.397418	0	0	0	0.794837
	1344	63526.4	0.400627	0.400627	0	0	0	0.801254
	1345	63532	0.403836	0.403836	0	0	0	0.807672
	1346	63537.6	0.407045	0.407045	0	0	0	0.81409
	1347	63543.2	0.410254	0.410254	0	0	0	0.820507
	1348	63548.8	0.413462	0.413462	0	0	0	0.826925
	1349	63554.4	0.416671	0.416671	0	0	0	0.833342
	1350	63560	0.41988	0.41988	0	0	0	0.83976
	1351	63565.6	0.423089	0.423089	0	0	0	0.846178
	1352	63571.2	0.426298	0.426298	0	0	0	0.852595
	1353	63576.8	0.429506	0.429506	0	0	0	0.859013
	1354	63582.4	0.432715	0.432715	0	0	0	0.86543
	1355	63588	0.435924	0.435924	0	0	0	0.871848
	1356	63593.6	0.439133	0.439133	0	0	0	0.878266
	1357	63599.2	0.442342	0.442342	0	0	0	0.884683
	1358	63604.8	0.44555	0.44555	0	0	0	0.891101
	1359	63610.4	0.448759	0.448759	0	0	0	0.897518
	1360	63616	0.451968	0.451968	0	0	0	0.903936
	1361	63621.6	0.455177	0.455177	0	0	0	0.910354
	1362	63627.2	0.458386	0.458386	0	0	0	0.916771
	1363	63632.8	0.461594	0.461594	0	0	0	0.923189
	1364	63638.4	0.464803	0.464803	0	0	0	0.929606
	1365	63644	0.468012	0.468012	0	0	0	0.936024
	1366	63649.6	0.471221	0.471221	0	0	0	0.942442
	1367	63655.2	0.47443	0.47443	0	0	0	0.948859
	1368	63660.8	0.477638	0.477638	0	0	0	0.955277
	1369	63666.4	0.480847	0.480847	0	0	0	0.961694
	1370	63672	0.484056	0.484056	0	0	0	0.968112
	1371	63677.6	0.487265	0.487265	0	0	0	0.97453
	1372	63683.2	0.490474	0.490474	0	0	0	0.980947
	1373	63688.8	0.493682	0.493682	0	0	0	0.987365
	1374	63694.4	0.496891	0.496891	0	0	0	0.993782
	1375	63700	0.4999	0.4999	0	0	0	0.9998
	1376	63705.6	0.496691	0.496691	0	0	0	0.993382
	1377	63711.2	0.493482	0.493482	0	0	0	0.986965
	1378	63716.8	0.490274	0.490274	0	0	0	0.980547
	1379	63722.4	0.487065	0.487065	0	0	0	0.97413
	1380	63728	0.483856	0.483856	0	0	0	0.967712
	1381	63733.6	0.480647	0.480647	0	0	0	0.961294
	1382	63739.2	0.477438	0.477438	0	0	0	0.954877
	1383	63744.8	0.47423	0.47423	0	0	0	0.948459
	1384	63750.4	0.471021	0.471021	0	0	0	0.942042
	1385	63756	0.467812	0.467812	0	0	0	0.935624
	1386	63761.6	0.464603	0.464603	0	0	0	0.929206
	1387	63767.2	0.461394	0.461394	0	0	0	0.922789
	1388	63772.8	0.458186	0.458186	0	0	0	0.916371
	1389	63778.4	0.454977	0.454977	0	0	0	0.909954
	1390	63784	0.451768	0.451768	0	0	0	0.903536
	1391	63789.6	0.448559	0.448559	0	0	0	0.897118
	1392	63795.2	0.44535	0.44535	0	0	0	0.890701
	1393	63800.8	0.442142	0.442142	0	0	0	0.884283
	1394	63806.4	0.438933	0.438933	0	0	0	0.877866
	1395	63812	0.435724	0.435724	0	0	0	0.871448
	1396	63817.6	0.432515	0.432515	0	0	0	0.86503
	1397	63823.2	0.429306	0.429306	0	0	0	0.858613
	1398	63828.8	0.426098	0.426098	0	0	0	0.852195
	1399	63834.4	0.422889	0.422889	0	0	0	0.845778
	1400	63840	0.41968	0.41968	0	0	0	0.83936
	1401	63845.6	0.416471	0.416471	0	0	0	0.832942
	1402	63851.2	0.413262	0.413262	0	0	0	0.826525
	1403	63856.8	0.410054	0.410054	0	0	0	0.820107
	1404	63862.4	0.406845	0.406845	0	0	0	0.81369
	1405	63868	0.403636	0.403636	0	0	0	0.807272
	1406	63873.6	0.400427	0.400427	0	0	0	0.800854
	1407	63879.2	0.397218	0.397218	0	0	0	0.794437
	1408	63884.8	0.39401	0.39401	0	0	0	0.788019
	1409	63890.4	0.390801	0.390801	0	0	0	0.781602
	1410	63896	0.387592	0.387592	0	0	0	0.775184
	1411	63901.6	0.384383	0.384383	0	0	0	0.768766
	1412	63907.2	0.381174	0.381174	0	0	0	0.762349
	1413	63912.8	0.377966	0.377966	0	0	0	0.755931
	1414	63918.4	0.374757	0.374757	0	0	0	0.749514
	1415	63924	0.371548	0.371548	0	0	0	0.743096
	1416	63929.6	0.368339	0.368339	0	0	0	0.736678
	1417	63935.2	0.36513	0.36513	0	0	0	0.730261
	1418	63940.8	0.361922	0.361922	0	0	0	0.723843
	1419	63946.4	0.358713	0.358713	0	0	0	0.717426
	1420	63952	0.355504	0.355504	0	0	0	0.711008
	1421	63957.6	0.352295	0.352295	0	0	0	0.70459
	1422	63963.2	0.349086	0.349086	0	0	0	0.698173
	1423	63968.8	0.345878	0.345878	0	0	0	0.691755
	1424	63974.4	0.342669	0.342669	0	0	0	0.685338
	1425	63980	0.33946	0.33946	0	0	0	0.67892
	1426	63985.6	0.336251	0.336251	0	0	0	0.672502
	1427	63991.2	0.333042	0.333042	0	0	0	0.666085
	1428	63996.8	0.329834	0.329834	0	0	0	0.659667
	1429	64002.4	0.326625	0.326625	0	0	0	0.65325
	1430	64008	0.323416	0.323416	0	0	0	0.646832
	1431	64013.6	0.320207	0.320207	0	0	0	0.640414
	1432	64019.2	0.316998	0.316998	0	0	0	0.633997
	1433	64024.8	0.31379	0.31379	0	0	0	0.627579
	1434	64030.4	0.310581	0.310581	0	0	0	0.621162
	1435	64036	0.307372	0.307372	0	0	0	0.614744
	1436	64041.6	0.304163	0.304163	0	0	0	0.608326
	1437	64047.2	0.300954	0.300954	0	0	0	0.601909
	1438	64052.8	0.297746	0.297746	0	0	0	0.595491
	1439	64058.4	0.294537	0.294537	0	0	0	0.589074
	1440	64064	0.291328	0.291328	0	0	0	0.582656
	1441	64069.6	0.288119	0.288119	0	0	0	0.576238
	1442	64075.2	0.28491	0.28491	0	0	0	0.569821
	1443	64080.8	0.281702	0.281702	0	0	0	0.563403
	1444	64086.4	0.278493	0.278493	0	0	0	0.556986
	1445	64092	0.275284	0.275284	0	0	0	0.550568
	1446	64097.6	0.272075	0.272075	0	0	0	0.54415
	1447	64103.2	0.268866	0.268866	0	0	0	0.537733
	1448	64108.8	0.265658	0.265658	0	0	0	0.531315
	1449	64114.4	0.262449	0.262449	0	0	0	0.524898
	1450	64120	0.25924	0.25924	0	0	0	0.51848
	1451	64125.6	0.256031	0.256031	0	0	0	0.512062
	1452	64131.2	0.252822	0.252822	0	0	0	0.505645
	1453	64136.8	0.249614	0.249614	0	0	0	0.499227
	1454	64142.4	0.246405	0.246405	0	0	0	0.49281
	1455	64148	0.243196	0.243196	0	0	0	0.486392
	1456	64153.6	0.239987	0.239987	0	0	0	0.479974
	1457	64159.2	0.236778	0.236778	0	0	0	0.473557
	1458	64164.8	0.23357	0.23357	0	0	0	0.467139
	1459	64170.4	0.230361	0.230361	0	0	0	0.460722
	1460	64176	0.227152	0.227152	0	0	0	0.454304
	1461	64181.6	0.223943	0.223943	0	0	0	0.447886
	1462	64187.2	0.220734	0.220734	0	0	0	0.441469
	1463	64192.8	0.217526	0.217526	0	0	0	0.435051
	1464	64198.4	0.214317	0.214317	0	0	0	0.428634
	1465	64204	0.211108	0.211108	0	0	0	0.422216
	1466	64209.6	0.207899	0.207899	0	0	0	0.415798
	1467	64215.2	0.20469	0.20469	0	0	0	0.409381
	1468	64220.8	0.201482	0.201482	0	0	0	0.402963
	1469	64226.4	0.198273	0.198273	0	0	0	0.396546
	1470	64232	0.195064	0.195064	0	0	0	0.390128
	1471	64237.6	0.191855	0.191855	0	0	0	0.38371
	1472	64243.2	0.188646	0.188646	0	0	0	0.377293
	1473	64248.8	0.185438	0.185438	0	0	0	0.370875
	1474	64254.4	0.182229	0.182229	0	0	0	0.364458
	1475	64260	0.17902	0.17902	0	0	0	0.35804
	1476	64265.6	0.175811	0.175811	0	0	0	0.351622
	1477	64271.2	0.172602	0.172602	0	0	0	0.345205
	1478	64276.8	0.169394	0.169394	0	0	0	0.338787
	1479	64282.4	0.166185	0.166185	0	0	0	0.33237
	1480	64288	0.162976	0.162976	0	0	0	0.325952
	1481	64293.6	0.159767	0.159767	0	0	0	0.319534
	1482	64299.2	0.156558	0.156558	0	0	0	0.313117
	1483	64304.8	0.15335	0.15335	0	0	0	0.306699
	1484	64310.4	0.150141	0.150141	0	0	0	0.300282
	1485	64316	0.146932	0.146932	0	0	0	0.293864
	1486	64321.6	0.143723	0.143723	0	0	0	0.287446
	1487	64327.2	0.140514	0.140514	0	0	0	0.281029
	1488	64332.8	0.137306	0.137306	0	0	0	0.274611
	1489	64338.4	0.134097	0.134097	0	0	0	0.268194
	1490	64344	0.130888	0.130888	0	0	0	0.261776
	1491	64349.6	0.127679	0.127679	0	0	0	0.255358
	1492	64355.2	0.12447	0.12447	0	0	0	0.248941
	1493	64360.8	0.121262	0.121262	0	0	0	0.242523
	1494	64366.4	0.118053	0.118053	0	0	0	0.236106
	1495	64372	0.114844	0.114844	0	0	0	0.229688
	1496	64377.6	0.111635	0.111635	0	0	0	0.22327
	1497	64383.2	0.108426	0.108426	0	0	0	0.216853
	1498	64388.8	0.105218	0.105218	0	0	0	0.210435
	1499	64394.4	0.102009	0.102009	0	0	0	0.204018
	1500	64400	0.0988	0.0988	0	0	0	0.1976
	1501	64405.6	0.0955912	0.0955912	0	0	0	0.191182
	1502	64411.2	0.0923824	0.0923824	0	0	0	0.184765
	1503	64416.8	0.0891736	0.0891736	0	0	0	0.178347
	1504	64422.4	0.0859648	0.0859648	0	0	0	0.17193
	1505	64428	0.082756	0.082756	0	0	0	0.165512
	1506	64433.6	0.0795472	0.0795472	0	0	0	0.159094
	1507	64439.2	0.0763384	0.0763384	0	0	0	0.152677
	1508	64444.8	0.0731296	0.0731296	0	0	0	0.146259
	1509	64450.4	0.0699208	0.0699208	0	0	0	0.139842
	1510	64456	0.066712	0.066712	0	0	0	0.133424
	1511	64461.6	0.0635032	0.0635032	0	0	0	0.127006
	1512	64467.2	0.0602944	0.0602944	0	0	0	0.120589
	1513	64472.8	0.0570856	0.0570856	0	0	0	0.114171
	1514	64478.4	0.0538768	0.0538768	0	0	0	0.107754
	1515	64484	0.050668	0.050668	0	0	0	0.101336
	1516	64489.6	0.0474592	0.0474592	0	0	0	0.0949184
	1517	64495.2	0.0442504	0.0442504	0	0	0	0.0885008
	1518	64500.8	0.0410416	0.0410416	0	0	0	0.0820832
	1519	64506.4	0.0378328	0.0378328	0	0	0	0.0756656
	1520	64512	0.034624	0.034624	0	0	0	0.069248
	1521	64517.6	0.0314152	0.0314152	0	0	0	0.0628304
	1522	64523.2	0.0282064	0.0282064	0	0	0	0.0564128
	1523	64528.8	0.0249976	0.0249976	0	0	0	0.0499952
	1524	64534.4	0.0217888	0.0217888	0	0	0	0.0435776
	1525	64540	0.01858	0.01858	0	0	0	0.03716
	1526	64545.6	0.0153712	0.0153712	0	0	0	0.0307424
	1527	64551.2	0.0121624	0.0121624	0	0	0	0.0243248
	1528	64556.8	0.0089536	0.0089536	0	0	0	0.0179072
	1529	64562.4	0.0057448	0.0057448	0	0	0	0.0114896
	1530	64568	0.002536	0.002536	0	0	0	0.005072
	1531	64573.6	0.0006728	0.0006728	0	0	0	0.0013456
	1532	64579.2	0.0038816	0.0038816	0	0	0	0.0077632
	1533	64584.8	0.0070904	0.0070904	0	0	0	0.0141808
	1534	64590.4	0.0102992	0.0102992	0	0	0	0.0205984
	1535	64596	0.013508	0.013508	0	0	0	0.027016
	1536	64601.6	0.0167168	0.0167168	0	0	0	0.0334336
	1537	64607.2	0.0199256	0.0199256	0	0	0	0.0398512
	1538	64612.8	0.0231344	0.0231344	0	0	0	0.0462688
	1539	64618.4	0.0263432	0.0263432	0	0	0	0.0526864
	1540	64624	0.029552	0.029552	0	0	0	0.059104
	1541	64629.6	0.0327608	0.0327608	0	0	0	0.0655216
	1542	64635.2	0.0359696	0.0359696	0	0	0	0.0719392
	1543	64640.8	0.0391784	0.0391784	0	0	0	0.0783568
	1544	64646.4	0.0423872	0.0423872	0	0	0	0.0847744
	1545	64652	0.045596	0.045596	0	0	0	0.091192
	1546	64657.6	0.0488048	0.0488048	0	0	0	0.0976096
	1547	64663.2	0.0520136	0.0520136	0	0	0	0.104027
	1548	64668.8	0.0552224	0.0552224	0	0	0	0.110445
	1549	64674.4	0.0584312	0.0584312	0	0	0	0.116862
	1550	64680	0.06164	0.06164	0	0	0	0.12328
	1551	64685.6	0.0648488	0.0648488	0	0	0	0.129698
	1552	64691.2	0.0680576	0.0680576	0	0	0	0.136115
	1553	64696.8	0.0712664	0.0712664	0	0	0	0.142533
	1554	64702.4	0.0744752	0.0744752	0	0	0	0.14895
	1555	64708	0.077684	0.077684	0	0	0	0.155368
	1556	64713.6	0.0808928	0.0808928	0	0	0	0.161786
	1557	64719.2	0.0841016	0.0841016	0	0	0	0.168203
	1558	64724.8	0.0873104	0.0873104	0	0	0	0.174621
	1559	64730.4	0.0905192	0.0905192	0	0	0	0.181038
	1560	64736	0.093728	0.093728	0	0	0	0.187456
	1561	64741.6	0.0969368	0.0969368	0	0	0	0.193874
	1562	64747.2	0.100146	0.100146	0	0	0	0.200291
	1563	64752.8	0.103354	0.103354	0	0	0	0.206709
	1564	64758.4	0.106563	0.106563	0	0	0	0.213126
	1565	64764	0.109772	0.109772	0	0	0	0.219544
	1566	64769.6	0.112981	0.112981	0	0	0	0.225962
	1567	64775.2	0.11619	0.11619	0	0	0	0.232379
	1568	64780.8	0.119398	0.119398	0	0	0	0.238797
	1569	64786.4	0.122607	0.122607	0	0	0	0.245214
	1570	64792	0.125816	0.125816	0	0	0	0.251632
	1571	64797.6	0.129025	0.129025	0	0	0	0.25805
	1572	64803.2	0.132234	0.132234	0	0	0	0.264467
	1573	64808.8	0.135442	0.135442	0	0	0	0.270885
	1574	64814.4	0.138651	0.138651	0	0	0	0.277302
	1575	64820	0.14186	0.14186	0	0	0	0.28372
	1576	64825.6	0.145069	0.145069	0	0	0	0.290138
	1577	64831.2	0.148278	0.148278	0	0	0	0.296555
	1578	64836.8	0.151486	0.151486	0	0	0	0.302973
	1579	64842.4	0.154695	0.154695	0	0	0	0.30939
	1580	64848	0.157904	0.157904	0	0	0	0.315808
	1581	64853.6	0.161113	0.161113	0	0	0	0.322226
	1582	64859.2	0.164322	0.164322	0	0	0	0.328643
	1583	64864.8	0.16753	0.16753	0	0	0	0.335061
	1584	64870.4	0.170739	0.170739	0	0	0	0.341478
	1585	64876	0.173948	0.173948	0	0	0	0.347896
	1586	64881.6	0.177157	0.177157	0	0	0	0.354314
	1587	64887.2	0.180366	0.180366	0	0	0	0.360731
	1588	64892.8	0.183574	0.183574	0	0	0	0.367149
	1589	64898.4	0.186783	0.186783	0	0	0	0.373566
	1590	64904	0.189992	0.189992	0	0	0	0.379984
	1591	64909.6	0.193201	0.193201	0	0	0	0.386402
	1592	64915.2	0.19641	0.19641	0	0	0	0.392819
	1593	64920.8	0.199618	0.199618	0	0	0	0.399237
	1594	64926.4	0.202827	0.202827	0	0	0	0.405654
	1595	64932	0.206036	0.206036	0	0	0	0.412072
	1596	64937.6	0.209245	0.209245	0	0	0	0.41849
	1597	64943.2	0.212454	0.212454	0	0	0	0.424907
	1598	64948.8	0.215662	0.215662	0	0	0	0.431325
	1599	64954.4	0.218871	0.218871	0	0	0	0.437742
	1600	64960	0.22208	0.22208	0	0	0	0.44416
	1601	64965.6	0.225289	0.225289	0	0	0	0.450578
	1602	64971.2	0.228498	0.228498	0	0	0	0.456995
	1603	64976.8	0.231706	0.231706	0	0	0	0.463413
	1604	64982.4	0.234915	0.234915	0	0	0	0.46983
	1605	64988	0.238124	0.238124	0	0	0	0.476248
	1606	64993.6	0.241333	0.241333	0	0	0	0.482666
	1607	64999.2	0.244542	0.244542	0	0	0	0.489083
	1608	65004.8	0.24775	0.24775	0	0	0	0.495501
	1609	65010.4	0.250959	0.250959	0	0	0	0.501918
	1610	65016	0.254168	0.254168	0	0	0	0.508336
	1611	65021.6	0.257377	0.257377	0	0	0	0.514754
	1612	65027.2	0.260586	0.260586	0	0	0	0.521171
	1613	65032.8	0.263794	0.263794	0	0	0	0.527589
	1614	65038.4	0.267003	0.267003	0	0	0	0.534006
	1615	65044	0.270212	0.270212	0	0	0	0.540424
	1616	65049.6	0.273421	0.273421	0	0	0	0.546842
	1617	65055.2	0.27663	0.27663	0	0	0	0.553259
	1618	65060.8	0.279838	0.279838	0	0	0	0.559677
	1619	65066.4	0.283047	0.283047	0	0	0	0.566094
	1620	65072	0.286256	0.286256	0	0	0	0.572512
	1621	65077.6	0.289465	0.289465	0	0	0	0.57893
	1622	65083.2	0.292674	0.292674	0	0	0	0.585347
	1623	65088.8	0.295882	0.295882	0	0	0	0.591765
	1624	65094.4	0.299091	0.299091	0	0	0	0.598182
	1625	65100	0.3023	0.3023	0	0	0	0.6046
	1626	65105.6	0.305509	0.305509	0	0	0	0.611018
	1627	65111.2	0.308718	0.308718	0	0	0	0.617435
	1628	65116.8	0.311926	0.311926	0	0	0	0.623853
	1629	65122.4	0.315135	0.315135	0	0	0	0.63027
	1630	65128	0.318344	0.318344	0	0	0	0.636688
	1631	65133.6	0.321553	0.321553	0	0	0	0.643106
	1632	65139.2	0.324762	0.324762	0	0	0	0.649523
	1633	65144.8	0.32797	0.32797	0	0	0	0.655941
	1634	65150.4	0.331179	0.331179	0	0	0	0.662358
	1635	65156	0.334388	0.334388	0	0	0	0.668776
	1636	65161.6	0.337597	0.337597	0	0	0	0.675194
	1637	65167.2	0.340806	0.340806	0	0	0	0.681611
	1638	65172.8	0.344014	0.344014	0	0	0	0.688029
	1639	65178.4	0.347223	0.347223	0	0	0	0.694446
	1640	65184	0.350432	0.350432	0	0	0	0.700864
	1641	65189.6	0.353641	0.353641	0	0	0	0.707282
	1642	65195.2	0.35685	0.35685	0	0	0	0.713699
	1643	65200.8	0.360058	0.360058	0	0	0	0.720117
	1644	65206.4	0.363267	0.363267	0	0	0	0.726534
	1645	65212	0.366476	0.366476	0	0	0	0.732952
	1646	65217.6	0.369685	0.369685	0	0	0	0.73937
	1647	65223.2	0.372894	0.372894	0	0	0	0.745787
	1648	65228.8	0.376102	0.376102	0	0	0	0.752205
	1649	65234.4	0.379311	0.379311	0	0	0	0.758622
	1650	65240	0.38252	0.38252	0	0	0	0.76504
	1651	65245.6	0.385729	0.385729	0	0	0	0.771458
	1652	65251.2	0.388938	0.388938	0	0	0	0.777875
	1653	65256.8	0.392146	0.392146	0	0	0	0.784293
	1654	65262.4	0.395355	0.395355	0	0	0	0.79071
	1655	65268	0.398564	0.398564	0	0	0	0.797128
	1656	65273.6	0.401773	0.401773	0	0	0	0.803546
	1657	65279.2	0.404982	0.404982	0	0	0	0.809963
	1658	65284.8	0.40819	0.40819	0	0	0	0.816381
	1659	65290.4	0.411399	0.411399	0	0	0	0.822798
	1660	65296	0.414608	0.414608	0	0	0	0.829216
	1661	65301.6	0.417817	0.417817	0	0	0	0.835634
	1662	65307.2	0.421026	0.421026	0	0	0	0.842051
	1663	65312.8	0.424234	0.424234	0	0	0	0.848469
	1664	65318.4	0.427443	0.427443	0	0	0	0.854886
	1665	65324	0.430652	0.430652	0	0	0	0.861304
	1666	65329.6	0.433861	0.433861	0	0	0	0.867722
	1667	65335.2	0.43707	0.43707	0	0	0	0.874139
	1668	65340.8	0.440278	0.440278	0	0	0	0.880557
	1669	65346.4	0.443487	0.443487	0	0	0	0.886974
	1670	65352	0.446696	0.446696	0	0	0	0.893392
	1671	65357.6	0.449905	0.449905	0	0	0	0.89981
	1672	65363.2	0.453114	0.453114	0	0	0	0.906227
	1673	65368.8	0.456322	0.456322	0	0	0	0.912645
	1674	65374.4	0.459531	0.459531	0	0	0	0.919062
	1675	65380	0.46274	0.46274	0	0	0	0.92548
	1676	65385.6	0.465949	0.465949	0	0	0	0.931898
	1677	65391.2	0.469158	0.469158	0	0	0	0.938315
	1678	65396.8	0.472366	0.472366	0	0	0	0.944733
	1679	65402.4	0.475575	0.475575	0	0	0	0.95115
	1680	65408	0.478784	0.478784	0	0	0	0.957568
	1681	65413.6	0.481993	0.481993	0	0	0	0.963986
	1682	65419.2	0.485202	0.485202	0	0	0	0.970403
	1683	65424.8	0.48841	0.48841	0	0	0	0.976821
	1684	65430.4	0.491619	0.491619	0	0	0	0.983238
	1685	65436	0.494828	0.494828	0	0	0	0.989656
	1686	65441.6	0.498037	0.498037	0	0	0	0.996074
	1687	65447.2	0.498754	0.498754	0	0	0	0.997509
	1688	65452.8	0.495546	0.495546	0	0	0	0.991091
	1689	65458.4	0.492337	0.492337	0	0	0	0.984674
	1690	65464	0.489128	0.489128	0	0	0	0.978256
	1691	65469.6	0.485919	0.485919	0	0	0	0.971838
	1692	65475.2	0.48271	0.48271	0	0	0	0.965421
	1693	65480.8	0.479502	0.479502	0	0	0	0.959003
	1694	65486.4	0.476293	0.476293	0	0	0	0.952586
	1695	65492	0.473084	0.473084	0	0	0	0.946168
	1696	65497.6	0.469875	0.469875	0	0	0	0.93975
	1697	65503.2	0.466666	0.466666	0	0	0	0.933333
	1698	65508.8	0.463458	0.463458	0	0	0	0.926915
	1699	65514.4	0.460249	0.460249	0	0	0	0.920498
	1700	65520	0.45704	0.45704	0	0	0	0.91408
	1701	65525.6	0.453831	0.453831	0	0	0	0.907662
	1702	65531.2	0.450622	0.450622	0	0	0	0.901245
	1703	65536.8	0.447414	0.447414	0	0	0	0.894827
	1704	65542.4	0.444205	0.444205	0	0	0	0.88841
	1705	65548	0.440996	0.440996	0	0	0	0.881992
	1706	65553.6	0.437787	0.437787	0	0	0	0.875574
	1707	65559.2	0.434578	0.434578	0	0	0	0.869157
	1708	65564.8	0.43137	0.43137	0	0	0	0.862739
	1709	65570.4	0.428161	0.428161	0	0	0	0.856322
	1710	65576	0.424952	0.424952	0	0	0	0.849904
	1711	65581.6	0.421743	0.421743	0	0	0	0.843486
	1712	65587.2	0.418534	0.418534	0	0	0	0.837069
	1713	65592.8	0.415326	0.415326	0	0	0	0.830651
	1714	65598.4	0.412117	0.412117	0	0	0	0.824234
	1715	65604	0.408908	0.408908	0	0	0	0.817816
	1716	65609.6	0.405699	0.405699	0	0	0	0.811398
	1717	65615.2	0.40249	0.40249	0	0	0	0.804981
	1718	65620.8	0.399282	0.399282	0	0	0	0.798563
	1719	65626.4	0.396073	0.396073	0	0	0	0.792146
	1720	65632	0.392864	0.392864	0	0	0	0.785728
	1721	65637.6	0.389655	0.389655	0	0	0	0.77931
	1722	65643.2	0.386446	0.386446	0	0	0	0.772893
	1723	65648.8	0.383238	0.383238	0	0	0	0.766475
	1724	65654.4	0.380029	0.380029	0	0	0	0.760058
	1725	65660	0.37682	0.37682	0	0	0	0.75364
	1726	65665.6	0.373611	0.373611	0	0	0	0.747222
	1727	65671.2	0.370402	0.370402	0	0	0	0.740805
	1728	65676.8	0.367194	0.367194	0	0	0	0.734387
	1729	65682.4	0.363985	0.363985	0	0	0	0.72797
	1730	65688	0.360776	0.360776	0	0	0	0.721552
	1731	65693.6	0.357567	0.357567	0	0	0	0.715134
	1732	65699.2	0.354358	0.354358	0	0	0	0.708717
	1733	65704.8	0.35115	0.35115	0	0	0	0.702299
	1734	65710.4	0.347941	0.347941	0	0	0	0.695882
	1735	65716	0.344732	0.344732	0	0	0	0.689464
	1736	65721.6	0.341523	0.341523	0	0	0	0.683046
	1737	65727.2	0.338314	0.338314	0	0	0	0.676629
	1738	65732.8	0.335106	0.335106	0	0	0	0.670211
	1739	65738.4	0.331897	0.331897	0	0	0	0.663794
	1740	65744	0.328688	0.328688	0	0	0	0.657376
	1741	65749.6	0.325479	0.325479	0	0	0	0.650958
	1742	65755.2	0.32227	0.32227	0	0	0	0.644541
	1743	65760.8	0.319062	0.319062	0	0	0	0.638123
	1744	65766.4	0.315853	0.315853	0	0	0	0.631706
	1745	65772	0.312644	0.312644	0	0	0	0.625288
	1746	65777.6	0.309435	0.309435	0	0	0	0.61887
	1747	65783.2	0.306226	0.306226	0	0	0	0.612453
	1748	65788.8	0.303018	0.303018	0	0	0	0.606035
	1749	65794.4	0.299809	0.299809	0	0	0	0.599618
	1750	65800	0.2966	0.2966	0	0	0	0.5932
	1751	65805.6	0.293391	0.293391	0	0	0	0.586782
	1752	65811.2	0.290182	0.290182	0	0	0	0.580365
	1753	65816.8	0.286974	0.286974	0	0	0	0.573947
	1754	65822.4	0.283765	0.283765	0	0	0	0.56753
	1755	65828	0.280556	0.280556	0	0	0	0.561112
	1756	65833.6	0.277347	0.277347	0	0	0	0.554694
	1757	65839.2	0.274138	0.274138	0	0	0	0.548277
	1758	65844.8	0.27093	0.27093	0	0	0	0.541859
	1759	65850.4	0.267721	0.267721	0	0	0	0.535442
	1760	65856	0.264512	0.264512	0	0	0	0.529024
	1761	65861.6	0.261303	0.261303	0	0	0	0.522606
	1762	65867.2	0.258094	0.258094	0	0	0	0.516189
	1763	65872.8	0.254886	0.254886	0	0	0	0.509771
	1764	65878.4	0.251677	0.251677	0	0	0	0.503354
	1765	65884	0.248468	0.248468	0	0	0	0.496936
	1766	65889.6	0.245259	0.245259	0	0	0	0.490518
	1767	65895.2	0.24205	0.24205	0	0	0	0.484101
	1768	65900.8	0.238842	0.238842	0	0	0	0.477683
	1769	65906.4	0.235633	0.235633	0	0	0	0.471266
	1770	65912	0.232424	0.232424	0	0	0	0.464848
	1771	65917.6	0.229215	0.229215	0	0	0	0.45843
	1772	65923.2	0.226006	0.226006	0	0	0	0.452013
	1773	65928.8	0.222798	0.222798	0	0	0	0.445595
	1774	65934.4	0.219589	0.219589	0	0	0	0.439178
	1775	65940	0.21638	0.21638	0	0	0	0.43276
	1776	65945.6	0.213171	0.213171	0	0	0	0.426342
	1777	65951.2	0.209962	0.209962	0	0	0	0.419925
	1778	65956.8	0.206754	0.206754	0	0	0	0.413507
	1779	65962.4	0.203545	0.203545	0	0	0	0.40709
	1780	65968	0.200336	0.200336	0	0	0	0.400672
	1781	65973.6	0.197127	0.197127	0	0	0	0.394254
	1782	65979.2	0.193918	0.193918	0	0	0	0.387837
	1783	65984.8	0.19071	0.19071	0	0	0	0.381419
	1784	65990.4	0.187501	0.187501	0	0	0	0.375002
	1785	65996	0.184292	0.184292	0	0	0	0.368584
	1786	66001.6	0.181083	0.181083	0	0	0	0.362166
	1787	66007.2	0.177874	0.177874	0	0	0	0.355749
	1788	66012.8	0.174666	0.174666	0	0	0	0.349331
	1789	66018.4	0.171457	0.171457	0	0	0	0.342914
	1790	66024	0.168248	0.168248	0	0	0	0.336496
	1791	66029.6	0.165039	0.165039	0	0	0	0.330078
	1792	66035.2	0.16183	0.16183	0	0	0	0.323661
	1793	66040.8	0.158622	0.158622	0	0	0	0.317243
	1794	66046.4	0.155413	0.155413	0	0	0	0.310826
	1795	66052	0.152204	0.152204	0	0	0	0.304408
	1796	66057.6	0.148995	0.148995	0	0	0	0.29799
	1797	66063.2	0.145786	0.145786	0	0	0	0.291573
	1798	66068.8	0.142578	0.142578	0	0	0	0.285155
	1799	66074.4	0.139369	0.139369	0	0	0	0.278738
	1800	66080	0.13616	0.13616	0	0	0	0.27232
	1801	66085.6	0.132951	0.132951	0	0	0	0.265902
	1802	66091.2	0.129742	0.129742	0	0	0	0.259485
	1803	66096.8	0.126534	0.126534	0	0	0	0.253067
	1804	66102.4	0.123325	0.123325	0	0	0	0.24665
	1805	66108	0.120116	0.120116	0	0	0	0.240232
	1806	66113.6	0.116907	0.116907	0	0	0	0.233814
	1807	66119.2	0.113698	0.113698	0	0	0	0.227397
	1808	66124.8	0.11049	0.11049	0	0	0	0.220979
	1809	66130.4	0.107281	0.107281	0	0	0	0.214562
	1810	66136	0.104072	0.104072	0	0	0	0.208144
	1811	66141.6	0.100863	0.100863	0	0	0	0.201726
	1812	66147.2	0.0976544	0.0976544	0	0	0	0.195309
	1813	66152.8	0.0944456	0.0944456	0	0	0	0.188891
	1814	66158.4	0.0912368	0.0912368	0	0	0	0.182474
	1815	66164	0.088028	0.088028	0	0	0	0.176056
	1816	66169.6	0.0848192	0.0848192	0	0	0	0.169638
	1817	66175.2	0.0816104	0.0816104	0	0	0	0.163221
	1818	66180.8	0.0784016	0.0784016	0	0	0	0.156803
	1819	66186.4	0.0751928	0.0751928	0	0	0	0.150386
	1820	66192	0.071984	0.071984	0	0	0	0.143968
	1821	66197.6	0.0687752	0.0687752	0	0	0	0.13755
	1822	66203.2	0.0655664	0.0655664	0	0	0	0.131133
	1823	66208.8	0.0623576	0.0623576	0	0	0	0.124715
	1824	66214.4	0.0591488	0.0591488	0	0	0	0.118298
	1825	66220	0.05594	0.05594	0	0	0	0.11188
	1826	66225.6	0.0527312	0.0527312	0	0	0	0.105462
	1827	66231.2	0.0495224	0.0495224	0	0	0	0.0990448
	1828	66236.8	0.0463136	0.0463136	0	0	0	0.0926272
	1829	66242.4	0.0431048	0.0431048	0	0	0	0.0862096
	1830	66248	0.039896	0.039896	0	0	0	0.079792
	1831	66253.6	0.0366872	0.0366872	0	0	0	0.0733744
	1832	66259.2	0.0334784	0.0334784	0	0	0	0.0669568
	1833	66264.8	0.0302696	0.0302696	0	0	0	0.0605392
	1834	66270.4	0.0270608	0.0270608	0	0	0	0.0541216
	1835	66276	0.023852	0.023852	0	0	0	0.047704
	1836	66281.6	0.0206432	0.0206432	0	0	0	0.0412864
	1837	66287.2	0.0174344	0.0174344	0	0	0	0.0348688
	1838	66292.8	0.0142256	0.0142256	0	0	0	0.0284512
	1839	66298.4	0.0110168	0.0110168	0	0	0	0.0220336
	1840	66304	0.007808	0.007808	0	0	0	0.015616
	1841	66309.6	0.0045992	0.0045992	0	0	0	0.0091984
	1842	66315.2	0.0013904	0.0013904	0	0	0	0.0027808
	1843	66320.8	0.0018184	0.0018184	0	0	0	0.0036368
	1844	66326.4	0.0050272	0.0050272	0	0	0	0.0100544
	1845	66332	0.008236	0.008236	0	0	0	0.016472
	1846	66337.6	0.0114448	0.0114448	0	0	0	0.0228896
	1847	66343.2	0.0146536	0.0146536	0	0	0	0.0293072
	1848	66348.8	0.0178624	0.0178624	0	0	0	0.0357248
	1849	66354.4	0.0210712	0.0210712	0	0	0	0.0421424
	1850	66360	0.02428	0.02428	0	0	0	0.04856
	1851	66365.6	0.0274888	0.0274888	0	0	0	0.0549776
	1852	66371.2	0.0306976	0.0306976	0	0	0	0.0613952
	1853	66376.8	0.0339064	0.0339064	0	0	0	0.0678128
	1854	66382.4	0.0371152	0.0371152	0	0	0	0.0742304
	1855	66388	0.040324	0.040324	0	0	0	0.080648
	1856	66393.6	0.0435328	0.0435328	0	0	0	0.0870656
	1857	66399.2	0.0467416	0.0467416	0	0	0	0.0934832
	1858	66404.8	0.0499504	0.0499504	0	0	0	0.0999008
	1859	66410.4	0.0531592	0.0531592	0	0	0	0.106318
	1860	66416	0.056368	0.056368	0	0	0	0.112736
	1861	66421.6	0.0595768	0.0595768	0	0	0	0.119154
	1862	66427.2	0.0627856	0.0627856	0	0	0	0.125571
	1863	66432.8	0.0659944	0.0659944	0	0	0	0.131989
	1864	66438.4	0.0692032	0.0692032	0	0	0	0.138406
	1865	66444	0.072412	0.072412	0	0	0	0.144824
	1866	66449.6	0.0756208	0.0756208	0	0	0	0.151242
	1867	66455.2	0.0788296	0.0788296	0	0	0	0.157659
	1868	66460.8	0.0820384	0.0820384	0	0	0	0.164077
	1869	66466.4	0.0852472	0.0852472	0	0	0	0.170494
	1870	66472	0.088456	0.088456	0	0	0	0.176912
	1871	66477.6	0.0916648	0.0916648	0	0	0	0.18333
	1872	66483.2	0.0948736	0.0948736	0	0	0	0.189747
	1873	66488.8	0.0980824	0.0980824	0	0	0	0.196165
	1874	66494.4	0.101291	0.101291	0	0	0	0.202582
	1875	66500	0.1045	0.1045	0	0	0	0.209
	1876	66505.6	0.107709	0.107709	0	0	0	0.215418
	1877	66511.2	0.110918	0.110918	0	0	0	0.221835
	1878	66516.8	0.114126	0.114126	0	0	0	0.228253
	1879	66522.4	0.117335	0.117335	0	0	0	0.23467
	1880	66528	0.120544	0.120544	0	0	0	0.241088
	1881	66533.6	0.123753	0.123753	0	0	0	0.247506
	1882	66539.2	0.126962	0.126962	0	0	0	0.253923
	1883	66544.8	0.13017	0.13017	0	0	0	0.260341
	1884	66550.4	0.133379	0.133379	0	0	0	0.266758
	1885	66556	0.136588	0.136588	0	0	0	0.273176
	1886	66561.6	0.139797	0.139797	0	0	0	0.279594
	1887	66567.2	0.143006	0.143006	0	0	0	0.286011
	1888	66572.8	0.146214	0.146214	0	0	0	0.292429
	1889	66578.4	0.149423	0.149423	0	0	0	0.298846
	1890	66584	0.152632	0.152632	0	0	0	0.305264
	1891	66589.6	0.155841	0.155841	0	0	0	0.311682
	1892	66595.2	0.15905	0.15905	0	0	0	0.318099
	1893	66600.8	0.162258	0.162258	0	0	0	0.324517
	1894	66606.4	0.165467	0.165467	0	0	0	0.330934
	1895	66612	0.168676	0.168676	0	0	0	0.337352
	1896	66617.6	0.171885	0.171885	0	0	0	0.34377
	1897	66623.2	0.175094	0.175094	0	0	0	0.350187
	1898	66628.8	0.178302	0.178302	0	0	0	0.356605
	1899	66634.4	0.181511	0.181511	0	0	0	0.363022
	1900	66640	0.18472	0.18472	0	0	0	0.36944
	1901	66645.6	0.187929	0.187929	0	0	0	0.375858
	1902	66651.2	0.191138	0.191138	0	0	0	0.382275
	1903	66656.8	0.194346	0.194346	0	0	0	0.388693
	1904	66662.4	0.197555	0.197555	0	0	0	0.39511
	1905	66668	0.200764	0.200764	0	0	0	0.401528
	1906	66673.6	0.203973	0.203973	0	0	0	0.407946
	1907	66679.2	0.207182	0.207182	0	0	0	0.414363
	1908	66684.8	0.21039	0.21039	0	0	0	0.420781
	1909	66690.4	0.213599	0.213599	0	0	0	0.427198
	1910	66696	0.216808	0.216808	0	0	0	0.433616
	1911	66701.6	0.220017	0.220017	0	0	0	0.440034
	1912	66707.2	0.223226	0.223226	0	0	0	0.446451
	1913	66712.8	0.226434	0.226434	0	0	0	0.452869
	1914	66718.4	0.229643	0.229643	0	0	0	0.459286
	1915	66724	0.232852	0.232852	0	0	0	0.465704
	1916	66729.6	0.236061	0.236061	0	0	0	0.472122
	1917	66735.2	0.23927	0.23927	0	0	0	0.478539
	1918	66740.8	0.242478	0.242478	0	0	0	0.484957
	1919	66746.4	0.245687	0.245687	0	0	0	0.491374
	1920	66752	0.248896	0.248896	0	0	0	0.497792
	1921	66757.6	0.252105	0.252105	0	0	0	0.50421
	1922	66763.2	0.255314	0.255314	0	0	0	0.510627
	1923	66768.8	0.258522	0.258522	0	0	0	0.517045
	1924	66774.4	0.261731	0.261731	0	0	0	0.523462
	1925	66780	0.26494	0.26494	0	0	0	0.52988
	1926	66785.6	0.268149	0.268149	0	0	0	0.536298
	1927	66791.2	0.271358	0.271358	0	0	0	0.542715
	1928	66796.8	0.274566	0.274566	0	0	0	0.549133
	1929	66802.4	0.277775	0.277775	0	0	0	0.55555
	1930	66808	0.280984	0.280984	0	0	0	0.561968
	1931	66813.6	0.284193	0.284193	0	0	0	0.568386
	1932	66819.2	0.287402	0.287402	0	0	0	0.574803
	1933	66824.8	0.29061	0.29061	0	0	0	0.581221
	1934	66830.4	0.293819	0.293819	0	0	0	0.587638
	1935	66836	0.297028	0.297028	0	0	0	0.594056
	1936	66841.6	0.300237	0.300237	0	0	0	0.600474
	1937	66847.2	0.303446	0.303446	0	0	0	0.606891
	1938	66852.8	0.306654	0.306654	0	0	0	0.613309
	1939	66858.4	0.309863	0.309863	0	0	0	0.619726
	1940	66864	0.313072	0.313072	0	0	0	0.626144
	1941	66869.6	0.316281	0.316281	0	0	0	0.632562
	1942	66875.2	0.31949	0.31949	0	0	0	0.638979
	1943	66880.8	0.322698	0.322698	0	0	0	0.645397
	1944	66886.4	0.325907	0.325907	0	0	0	0.651814
	1945	66892	0.329116	0.329116	0	0	0	0.658232
	1946	66897.6	0.332325	0.332325	0	0	0	0.66465
	1947	66903.2	0.335534	0.335534	0	0	0	0.671067
	1948	66908.8	0.338742	0.338742	0	0	0	0.677485
	1949	66914.4	0.341951	0.341951	0	0	0	0.683902
	1950	66920	0.34516	0.34516	0	0	0	0.69032
	1951	66925.6	0.348369	0.348369	0	0	0	0.696738
	1952	66931.2	0.351578	0.351578	0	0	0	0.703155
	1953	66936.8	0.354786	0.354786	0	0	0	0.709573
	1954	66942.4	0.357995	0.357995	0	0	0	0.71599
	1955	66948	0.361204	0.361204	0	0	0	0.722408
	1956	66953.6	0.364413	0.364413	0	0	0	0.728826
	1957	66959.2	0.367622	0.367622	0	0	0	0.735243
	1958	66964.8	0.37083	0.37083	0	0	0	0.741661
	1959	66970.4	0.374039	0.374039	0	0	0	0.748078
	1960	66976	0.377248	0.377248	0	0	0	0.754496
	1961	66981.6	0.380457	0.380457	0	0	0	0.760914
	1962	66987.2	0.383666	0.383666	0	0	0	0.767331
	1963	66992.8	0.386874	0.386874	0	0	0	0.773749
	1964	66998.4	0.390083	0.390083	0	0	0	0.780166
	1965	67004	0.393292	0.393292	0	0	0	0.786584
	1966	67009.6	0.396501	0.396501	0	0	0	0.793002
	1967	67015.2	0.39971	0.39971	0	0	0	0.799419
	1968	67020.8	0.402918	0.402918	0	0	0	0.805837
	1969	67026.4	0.406127	0.406127	0	0	0	0.812254
	1970	67032	0.409336	0.409336	0	0	0	0.818672
	1971	67037.6	0.412545	0.412545	0	0	0	0.82509
	1972	67043.2	0.415754	0.415754	0	0	0	0.831507
	1973	67048.8	0.418962	0.418962	0	0	0	0.837925
	1974	67054.4	0.422171	0.422171	0	0	0	0.844342
	1975	67060	0.42538	0.42538	0	0	0	0.85076
	1976	67065.6	0.428589	0.428589	0	0	0	0.857178
	1977	67071.2	0.431798	0.431798	0	0	0	0.863595
	1978	67076.8	0.435006	0.435006	0	0	0	0.870013
	1979	67082.4	0.438215	0.438215	0	0	0	0.87643
	1980	67088	0.441424	0.441424	0	0	0	0.882848
	1981	67093.6	0.444633	0.444633	0	0	0	0.889266
	1982	67099.2	0.447842	0.447842	0	0	0	0.895683
	1983	67104.8	0.45105	0.45105	0	0	0	0.902101
	1984	67110.4	0.454259	0.454259	0	0	0	0.908518
	1985	67116	0.457468	0.457468	0	0	0	0.914936
	1986	67121.6	0.460677	0.460677	0	0	0	0.921354
	1987	67127.2	0.463886	0.463886	0	0	0	0.927771
	1988	67132.8	0.467094	0.467094	0	0	0	0.934189
	1989	67138.4	0.470303	0.470303	0	0	0	0.940606
	1990	67144	0.473512	0.473512	0	0	0	0.947024
	1991	67149.6	0.476721	0.476721	0	0	0	0.953442
	1992	67155.2	0.47993	0.47993	0	0	0	0.959859
	1993	67160.8	0.483138	0.483138	0	0	0	0.966277
	1994	67166.4	0.486347	0.486347	0	0	0	0.972694
	1995	67172	0.489556	0.489556	0	0	0	0.979112
[truncated: 3,005 more rows]
