# Supplementary material for: SHARPER-DOSY: Sensitivity enhanced diffusion-ordered NMR spectroscopy
Source: Nat Commun. 2023 Jul 21;14:4410. doi: 10.1038/s41467-023-40130-2 (PMC10361965; doi:10.1038/s41467-023-40130-2)
Supplement: Supplementary file 3 — Supplementary Software [file 41467_2023_40130_MOESM3_ESM.zip › Supplementary Software/PresatOptimise.jl]

"""

@author Patrick Boaler
@email Patric.Boaler@ed.ac.uk


"""

function distanceToInt(num::Float64)
    absValue = abs(num)
    nearestInt = round(absValue)
    abs(nearestInt - absValue)
end

function fracNorm(freqs::Vector{Float64})
    sum(map(distanceToInt,freqs))
end

function PresatOptimise(rawfreqs::Vector{Float64},tauGuess::Float64,rawO1::Float64)
    o1Range = range(rawO1-2.5, step = 0.01, length = 500)
    tauRange = range(0.8*tauGuess, 1.2*tauGuess, length = 10000)
    fracNormMatrix = [fracNorm(t*(rawfreqs .- o)) for o in o1Range, t in tauRange]
    optFracNorm = minimum(fracNormMatrix)
    o1Index, tauIndex = argmin(fracNormMatrix)[1], argmin(fracNormMatrix)[2]
    println("\nOptimised pulse length is ", tauRange[tauIndex], " s")
    println("Optimised carrier frequency is ", o1Range[o1Index], " Hz")
    println("Optimised DNInorm is ", optFracNorm,"\n")
end


println("\n--Multi-resonance presaturation parameter optimiser--\n")
println("Usage: call the function PresatOptimse( [freq1 , freq2, ... ], pulse-length , carrier freq )\n\nUnits: freq -> Hz, pulse-length -> s, carrier freq -> Hz\n\nEnsure all inputs are floating point numbers")
