# Supplementary material for: SHARPER-DOSY: Sensitivity enhanced diffusion-ordered NMR spectroscopy
Source: Nat Commun. 2023 Jul 21;14:4410. doi: 10.1038/s41467-023-40130-2 (PMC10361965; doi:10.1038/s41467-023-40130-2)
Supplement: Supplementary file 4 — Source Data [file 41467_2023_40130_MOESM4_ESM.zip]

Archive with 6 entries (6 files):
- Source Data/Source Data Figure 3.xlsx
- Source Data/Source Data Supplementary Figure 7.1.xlsx
- Source Data/Source Data Supplementary Figure 8.2.xlsx
- Source Data/Source Data Supplementary Figure 8.5.xlsx
- Source Data/Source Data Supplementary Tables 1 and 2.xlsx
- Source Data/Thumbs.db
