# Supplementary material for: SHARPER-DOSY: Sensitivity enhanced diffusion-ordered NMR spectroscopy
Source: Nat Commun. 2023 Jul 21;14:4410. doi: 10.1038/s41467-023-40130-2 (PMC10361965; doi:10.1038/s41467-023-40130-2)
Supplement: Supplementary file 4 — Source Data [file 41467_2023_40130_MOESM4_ESM.zip › Source Data/Source Data Figure 3.xlsx]

## Sheet: Sheet1
tau/us	100	200	400											tau/us	100	200	400
pw/deg	180	180	180											pw/deg	180	180	180
offset/Hz														offset/Hz
0	100	99.6925	99.236											0	100	129.089	148.121
100	99.9881	99.4208	98.6879											100	99.9881	128.737	147.303
200	99.7821	99.0983	97.3795											200	99.7821	128.32	145.35
300	99.4558	98.425	95.4008											300	99.4558	127.448	142.396
400	99.0345	97.5529	92.9418											400	99.0345	126.319	138.726
500	98.518	96.545	90.0628											500	98.518	125.013	134.429
600	97.1743	95.3823	86.8802											600	97.1743	123.508	129.678
700	97.3058	94.0715	83.3795											700	97.3058	121.811	124.453
800	96.4763	92.6131	79.6894											800	96.4763	119.922	118.945
900	95.9286	91.1759	75.7597											900	95.9286	118.061	113.08
1000	95.4057	89.5993	71.6262											1000	95.4057	116.02	106.91
1100	94.3773	88.0085	67.2643											1100	94.3773	113.96	100.399
1200	93.7483	86.3889	62.7439											1200	93.7483	111.863	93.6522
1300	92.7461	84.7099	57.9994											1300	92.7461	109.688	86.5705
1400	91.9833	83.0719	53.1356											1400	91.9833	107.567	79.3108
1500	91.1819	81.3504	48.0039											1500	91.1819	105.338	71.6512
1600	90.4632	79.6046	42.7727											1600	90.4632	103.078	63.843
1700	89.5069	77.8394	37.4781											1700	89.5069	100.792	55.9403
1800	88.9109	76.0211	32.0459											1800	88.9109	98.4376	47.832
1900	87.976	74.1229	26.6984											1900	87.976	95.9796	39.8502
2000	87.4038	72.1873	21.461											2000	87.4038	93.4733	32.0329
2100	86.4853	70.182	16.3553											2100	86.4853	90.8766	24.4122
2200	85.8641	67.8945	11.5427											2200	85.8641	87.9147	17.2287
2300	85.2201	65.463	7.08822											2300	85.2201	84.7662	10.58
2400	84.2055	63.2788	2.99927											2400	84.2055	81.9379	4.47675
