# Supplementary material for: SHARPER-DOSY: Sensitivity enhanced diffusion-ordered NMR spectroscopy
Source: Nat Commun. 2023 Jul 21;14:4410. doi: 10.1038/s41467-023-40130-2 (PMC10361965; doi:10.1038/s41467-023-40130-2)
Supplement: Supplementary file 4 — Source Data [file 41467_2023_40130_MOESM4_ESM.zip › Source Data/Source Data Supplementary Figure 7.1.xlsx]

## Sheet: Sheet1
tau/us	100	200	400	100	200	400									tau/us	100	200	400	100	200	400
pw/deg	180	180	180	90	90	90									pw/deg	180	180	180	90	90	90
offset/Hz															offset/Hz
0	100	99.6925	99.236	100.539	99.411	98.6827									0	100	129.089	148.121	120.408	142.083	156.549
100	99.9881	99.4208	98.6879	99.5	98.4688	96.1142									100	99.9881	128.737	147.303	119.573	140.736	152.474
200	99.7821	99.0983	97.3795	99.1335	95.7684	88.8033									200	99.7821	128.32	145.35	118.725	136.876	140.876
300	99.4558	98.425	95.4008	98.435	91.6645	78.9282									300	99.4558	127.448	142.396	117.889	131.011	125.211
400	99.0345	97.5529	92.9418	95.3362	86.9011	69.03									400	99.0345	126.319	138.726	114.177	124.203	109.508
500	98.518	96.545	90.0628	93.1921	81.5653	60.1325									500	98.518	125.013	134.429	111.61	116.577	95.3934
600	97.1743	95.3823	86.8802	89.9959	76.049	52.5731									600	97.1743	123.508	129.678	107.782	108.693	83.4014
700	97.3058	94.0715	83.3795	86.5851	70.7225	46.2673									700	97.3058	121.811	124.453	103.697	101.08	73.3979
800	96.4763	92.6131	79.6894	82.6762	65.6039	41.2611									800	96.4763	119.922	118.945	99.0154	93.7641	65.4561
900	95.9286	91.1759	75.7597	79.6007	60.8523	37.3429									900	95.9286	118.061	113.08	95.3321	86.9728	59.2403
1000	95.4057	89.5993	71.6262	76.2168	56.6408	34.0873									1000	95.4057	116.02	106.91	91.2794	80.9536	54.0756
1100	94.3773	88.0085	67.2643	73.1361	52.7273	31.6968									1100	94.3773	113.96	100.399	87.5898	75.3602	50.2834
1200	93.7483	86.3889	62.7439	70.1121	49.262	29.8749									1200	93.7483	111.863	93.6522	83.9683	70.4075	47.3932
1300	92.7461	84.7099	57.9994	67.021	46.2886	28.3874									1300	92.7461	109.688	86.5705	80.2663	66.1577	45.0334
1400	91.9833	83.0719	53.1356	64.1747	43.5775	27.4166									1400	91.9833	107.567	79.3108	76.8574	62.2829	43.4934
1500	91.1819	81.3504	48.0039	61.4363	41.2797	26.6236									1500	91.1819	105.338	71.6512	73.5779	58.9987	42.2353
1600	90.4632	79.6046	42.7727	58.9267	39.2916	25.9725									1600	90.4632	103.078	63.843	70.5722	56.1574	41.2024
1700	89.5069	77.8394	37.4781	56.5079	37.5179	25.3497									1700	89.5069	100.792	55.9403	67.6755	53.6223	40.2144
1800	88.9109	76.0211	32.0459	54.2413	35.9979	24.4153									1800	88.9109	98.4376	47.832	64.9609	51.4499	38.732
1900	87.976	74.1229	26.6984	52.044	34.8883	22.893									1900	87.976	95.9796	39.8502	62.3294	49.8639	36.3171
2000	87.4038	72.1873	21.461	50.2348	33.8118	20.5449									2000	87.4038	93.4733	32.0329	60.1627	48.3254	32.5921
2100	86.4853	70.182	16.3553	48.5471	33.0633	16.9637									2100	86.4853	90.8766	24.4122	58.1414	47.2555	26.911
2200	85.8641	67.8945	11.5427	46.8298	32.3701	12.3212									2200	85.8641	87.9147	17.2287	56.0847	46.2648	19.5462
2300	85.2201	65.463	7.08822	45.3371	31.8413	7.49687									2300	85.2201	84.7662	10.58	54.297	45.509	11.8929
2400	84.2055	63.2788	2.99927	44.0711	31.5512	2.86087									2400	84.2055	81.9379	4.47675	52.7808	45.0944	4.53845
