# Supplementary material for: SHARPER-DOSY: Sensitivity enhanced diffusion-ordered NMR spectroscopy
Source: Nat Commun. 2023 Jul 21;14:4410. doi: 10.1038/s41467-023-40130-2 (PMC10361965; doi:10.1038/s41467-023-40130-2)
Supplement: Supplementary file 4 — Source Data [file 41467_2023_40130_MOESM4_ESM.zip › Source Data/Source Data Supplementary Figure 8.2.xlsx]

## Sheet: Fig S8.2
tau / s	DNI norm
0.055	1.055
0.055003	1.0538
0.055006	1.05261
0.055009	1.05141
0.055012	1.05021
0.055015	1.04901
0.055018	1.04782
0.055021	1.04662
0.055024	1.04542
0.055027	1.04423
0.05503	1.04303
0.055033	1.04183
0.055036	1.04064
0.055039	1.03944
0.055042	1.03824
0.055045	1.03704
0.055048	1.03585
0.055051	1.03465
0.055054	1.03345
0.055057	1.03226
0.05506	1.03106
0.055063	1.02986
0.055066	1.02867
0.055069	1.02747
0.055072	1.02627
0.055075	1.02507
0.055078	1.02388
0.055081	1.02268
0.055084	1.02148
0.055087	1.02029
0.05509	1.01909
0.055093	1.01789
0.055096	1.0167
0.055099	1.0155
0.055102	1.0143
0.055105	1.0131
0.055108	1.01191
0.055111	1.01071
0.055114	1.00951
0.055117	1.00832
0.05512	1.00712
0.055123	1.00592
0.055126	1.00473
0.055129	1.00353
0.055132	1.00233
0.055135	1.00113
0.055138	0.999938
0.055141	0.998741
0.055144	0.997544
0.055147	0.996347
0.05515	0.99515
0.055153	0.993953
0.055156	0.992756
0.055159	0.991559
0.055162	0.990362
0.055165	0.989165
0.055168	0.987968
0.055171	0.986771
0.055174	0.985574
0.055177	0.984377
0.05518	0.98318
0.055183	0.981983
0.055186	0.980786
0.055189	0.979589
0.055192	0.978392
0.055195	0.977195
0.055198	0.975998
0.055201	0.974801
0.055204	0.973604
0.055207	0.972407
0.05521	0.97121
0.055213	0.970013
0.055216	0.968816
0.055219	0.967619
0.055222	0.966422
0.055225	0.965225
0.055228	0.964028
0.055231	0.962831
0.055234	0.961634
0.055237	0.960437
0.05524	0.95924
0.055243	0.958043
0.055246	0.956846
0.055249	0.955649
0.055252	0.954452
0.055255	0.953255
0.055258	0.952058
0.055261	0.950861
0.055264	0.949664
0.055267	0.948467
0.05527	0.94727
0.055273	0.946073
0.055276	0.944876
0.055279	0.943679
0.055282	0.942482
0.055285	0.941285
0.055288	0.940088
0.055291	0.938891
0.055294	0.937694
0.055297	0.936497
0.0553	0.9353
0.055303	0.934103
0.055306	0.932906
0.055309	0.931709
0.055312	0.930512
0.055315	0.929315
0.055318	0.928118
0.055321	0.926921
0.055324	0.925724
0.055327	0.924527
0.05533	0.92333
0.055333	0.922133
0.055336	0.920936
0.055339	0.919739
0.055342	0.918542
0.055345	0.917345
0.055348	0.916148
0.055351	0.914951
0.055354	0.913754
0.055357	0.912557
0.05536	0.91136
0.055363	0.910163
0.055366	0.908966
0.055369	0.907769
0.055372	0.906572
0.055375	0.905375
0.055378	0.904178
0.055381	0.902981
0.055384	0.901784
0.055387	0.900587
0.05539	0.89939
0.055393	0.898193
0.055396	0.896996
0.055399	0.895799
0.055402	0.894602
0.055405	0.893405
0.055408	0.892208
0.055411	0.891011
0.055414	0.889814
0.055417	0.888617
0.05542	0.88742
0.055423	0.886223
0.055426	0.885026
0.055429	0.883829
0.055432	0.882632
0.055435	0.881435
0.055438	0.880238
0.055441	0.879041
0.055444	0.877844
0.055447	0.876647
0.05545	0.87545
0.055453	0.874253
0.055456	0.873056
0.055459	0.871859
0.055462	0.870662
0.055465	0.869465
0.055468	0.868268
0.055471	0.867071
0.055474	0.865874
0.055477	0.864677
0.05548	0.86348
0.055483	0.862283
0.055486	0.861086
0.055489	0.859889
0.055492	0.858692
0.055495	0.857495
0.055498	0.856298
0.055501	0.855101
0.055504	0.853904
0.055507	0.852707
0.05551	0.85151
0.055513	0.850313
0.055516	0.849116
0.055519	0.847919
0.055522	0.846722
0.055525	0.845525
0.055528	0.844328
0.055531	0.843131
0.055534	0.841934
0.055537	0.840737
0.05554	0.83954
0.055543	0.838343
0.055546	0.837146
0.055549	0.835949
0.055552	0.834752
0.055555	0.833555
0.055558	0.828706
0.055561	0.823027
0.055564	0.817348
0.055567	0.811669
0.05557	0.80599
0.055573	0.800311
0.055576	0.794632
0.055579	0.788953
0.055582	0.783274
0.055585	0.777595
0.055588	0.771916
0.055591	0.766237
0.055594	0.760558
0.055597	0.754879
0.0556	0.7492
0.055603	0.743521
0.055606	0.737842
0.055609	0.732163
0.055612	0.726484
0.055615	0.720805
0.055618	0.715126
0.055621	0.709447
0.055624	0.703768
0.055627	0.698089
0.05563	0.69241
0.055633	0.686731
0.055636	0.681052
0.055639	0.675373
0.055642	0.669694
0.055645	0.664015
0.055648	0.658336
0.055651	0.652657
0.055654	0.646978
0.055657	0.641299
0.05566	0.63562
0.055663	0.629941
0.055666	0.624262
0.055669	0.618583
0.055672	0.612904
0.055675	0.607225
0.055678	0.601546
0.055681	0.595867
0.055684	0.590188
0.055687	0.584509
0.05569	0.57883
0.055693	0.573151
0.055696	0.567472
0.055699	0.561793
0.055702	0.556114
0.055705	0.550435
0.055708	0.544756
0.055711	0.539077
0.055714	0.533398
0.055717	0.527719
0.05572	0.52204
0.055723	0.516361
0.055726	0.510682
0.055729	0.505003
0.055732	0.499324
0.055735	0.493645
0.055738	0.487966
0.055741	0.482287
0.055744	0.476608
0.055747	0.470929
0.05575	0.46525
0.055753	0.459571
0.055756	0.453892
0.055759	0.448213
0.055762	0.442534
0.055765	0.436855
0.055768	0.431176
0.055771	0.425497
0.055774	0.419818
0.055777	0.414139
0.05578	0.40846
0.055783	0.402781
0.055786	0.397102
0.055789	0.391423
0.055792	0.385744
0.055795	0.380065
0.055798	0.374386
0.055801	0.368707
0.055804	0.363028
0.055807	0.357349
0.05581	0.35167
0.055813	0.345991
0.055816	0.340312
0.055819	0.334633
0.055822	0.328954
0.055825	0.323275
0.055828	0.317596
0.055831	0.311917
0.055834	0.306238
0.055837	0.300559
0.05584	0.29488
0.055843	0.289201
0.055846	0.283522
0.055849	0.283751
0.055852	0.284948
0.055855	0.286145
0.055858	0.287342
0.055861	0.288539
0.055864	0.289736
0.055867	0.290933
0.05587	0.29213
0.055873	0.293327
0.055876	0.294524
0.055879	0.295721
0.055882	0.296918
0.055885	0.298115
0.055888	0.299312
0.055891	0.300509
0.055894	0.301706
0.055897	0.302903
0.0559	0.3041
0.055903	0.305297
0.055906	0.306494
0.055909	0.307691
0.055912	0.308888
0.055915	0.310085
0.055918	0.311282
0.055921	0.312479
0.055924	0.313676
0.055927	0.314873
0.05593	0.31607
0.055933	0.317267
0.055936	0.318464
0.055939	0.319661
0.055942	0.320858
0.055945	0.322055
0.055948	0.323252
0.055951	0.324449
0.055954	0.325646
0.055957	0.326843
0.05596	0.32804
0.055963	0.329237
0.055966	0.330434
0.055969	0.331631
0.055972	0.332828
0.055975	0.334025
0.055978	0.335222
0.055981	0.336419
0.055984	0.337616
0.055987	0.338813
0.05599	0.34001
0.055993	0.341207
0.055996	0.342404
0.055999	0.343601
0.056002	0.344798
0.056005	0.345995
0.056008	0.347192
0.056011	0.348389
0.056014	0.349586
0.056017	0.350783
0.05602	0.35198
0.056023	0.353177
0.056026	0.354374
0.056029	0.355571
0.056032	0.356768
0.056035	0.357965
0.056038	0.359162
0.056041	0.360359
0.056044	0.361556
0.056047	0.362753
0.05605	0.36395
0.056053	0.365147
0.056056	0.366344
0.056059	0.367541
0.056062	0.368738
0.056065	0.369935
0.056068	0.371132
0.056071	0.372329
0.056074	0.373526
0.056077	0.374723
0.05608	0.37592
0.056083	0.377117
0.056086	0.378314
0.056089	0.379511
0.056092	0.380708
0.056095	0.381905
0.056098	0.383102
0.056101	0.384299
0.056104	0.385496
0.056107	0.386693
0.05611	0.38789
0.056113	0.389087
0.056116	0.390284
0.056119	0.391481
0.056122	0.392678
0.056125	0.393875
0.056128	0.395072
0.056131	0.396269
0.056134	0.397466
0.056137	0.398663
0.05614	0.39986
0.056143	0.401057
0.056146	0.402254
0.056149	0.403451
0.056152	0.404648
0.056155	0.405845
0.056158	0.407042
0.056161	0.408239
0.056164	0.409436
0.056167	0.410633
0.05617	0.41183
0.056173	0.413027
0.056176	0.414224
0.056179	0.415421
0.056182	0.416618
0.056185	0.417815
0.056188	0.419012
0.056191	0.420209
0.056194	0.421406
0.056197	0.422603
0.0562	0.4238
0.056203	0.424997
0.056206	0.426194
0.056209	0.427391
0.056212	0.428588
0.056215	0.429785
0.056218	0.430982
0.056221	0.432179
0.056224	0.433376
0.056227	0.437711
0.05623	0.44339
0.056233	0.449069
0.056236	0.454748
0.056239	0.460427
0.056242	0.466106
0.056245	0.471785
0.056248	0.477464
0.056251	0.483143
0.056254	0.488822
0.056257	0.494501
0.05626	0.50018
0.056263	0.505859
0.056266	0.511538
0.056269	0.517217
0.056272	0.522896
0.056275	0.528575
0.056278	0.534254
0.056281	0.539933
0.056284	0.545612
0.056287	0.551291
0.05629	0.55697
0.056293	0.562649
0.056296	0.568328
0.056299	0.574007
0.056302	0.579686
0.056305	0.585365
0.056308	0.591044
0.056311	0.596723
0.056314	0.602402
0.056317	0.608081
0.05632	0.61376
0.056323	0.619439
0.056326	0.625118
0.056329	0.630797
0.056332	0.636476
0.056335	0.642155
0.056338	0.647834
0.056341	0.653513
0.056344	0.659192
0.056347	0.664871
0.05635	0.67055
0.056353	0.676229
0.056356	0.681908
0.056359	0.687587
0.056362	0.693266
0.056365	0.698945
0.056368	0.704624
0.056371	0.710303
0.056374	0.715982
0.056377	0.721661
0.05638	0.72734
0.056383	0.733019
0.056386	0.738698
0.056389	0.744377
0.056392	0.750056
0.056395	0.755735
0.056398	0.761414
0.056401	0.767093
0.056404	0.772772
0.056407	0.778451
0.05641	0.78413
0.056413	0.789809
0.056416	0.795488
0.056419	0.801167
0.056422	0.806846
0.056425	0.812525
0.056428	0.818204
0.056431	0.823883
0.056434	0.829562
0.056437	0.835241
0.05644	0.84092
0.056443	0.846599
0.056446	0.852278
0.056449	0.857957
0.056452	0.863636
0.056455	0.869315
0.056458	0.874994
0.056461	0.880673
0.056464	0.886352
0.056467	0.892031
0.05647	0.89771
0.056473	0.903389
0.056476	0.909068
0.056479	0.914747
0.056482	0.920426
0.056485	0.926105
0.056488	0.931784
0.056491	0.937463
0.056494	0.943142
0.056497	0.948821
0.0565	0.9545
0.056503	0.960179
0.056506	0.965858
0.056509	0.971537
0.056512	0.977216
0.056515	0.982895
0.056518	0.988574
0.056521	0.994253
0.056524	0.999932
0.056527	1.00561
0.05653	1.01129
0.056533	1.01697
0.056536	1.02265
0.056539	1.02833
0.056542	1.03401
0.056545	1.03968
0.056548	1.04536
0.056551	1.05104
0.056554	1.05672
0.056557	1.0624
0.05656	1.06808
0.056563	1.07376
0.056566	1.07944
0.056569	1.08512
0.056572	1.0908
0.056575	1.09648
0.056578	1.10215
0.056581	1.10783
0.056584	1.11351
0.056587	1.11919
0.05659	1.12487
0.056593	1.13055
0.056596	1.13623
0.056599	1.14191
0.056602	1.14759
0.056605	1.15326
0.056608	1.15894
0.056611	1.16462
0.056614	1.1703
0.056617	1.17598
0.05662	1.18166
0.056623	1.18734
0.056626	1.19302
0.056629	1.1987
0.056632	1.20438
0.056635	1.21006
0.056638	1.21573
0.056641	1.22141
0.056644	1.22709
0.056647	1.23277
0.05665	1.23845
0.056653	1.24413
0.056656	1.24981
0.056659	1.25549
0.056662	1.26117
0.056665	1.26684
0.056668	1.27252
0.056671	1.2782
0.056674	1.28388
0.056677	1.28956
0.05668	1.29524
0.056683	1.30092
0.056686	1.3066
0.056689	1.31228
0.056692	1.31796
0.056695	1.32363
0.056698	1.32931
0.056701	1.33499
0.056704	1.34067
0.056707	1.34635
0.05671	1.35203
0.056713	1.35771
0.056716	1.36339
0.056719	1.36907
0.056722	1.36792
0.056725	1.36672
0.056728	1.36553
0.056731	1.36433
0.056734	1.36313
0.056737	1.36194
0.05674	1.36074
0.056743	1.35954
0.056746	1.35835
0.056749	1.35715
0.056752	1.35595
0.056755	1.35475
0.056758	1.35356
0.056761	1.35236
0.056764	1.35116
0.056767	1.34997
0.05677	1.34877
0.056773	1.34757
0.056776	1.34638
0.056779	1.34518
0.056782	1.34398
0.056785	1.34278
0.056788	1.34159
0.056791	1.34039
0.056794	1.33919
0.056797	1.338
0.0568	1.3368
0.056803	1.3356
0.056806	1.33441
0.056809	1.33321
0.056812	1.33201
0.056815	1.33081
0.056818	1.32962
0.056821	1.32842
0.056824	1.32722
0.056827	1.32603
0.05683	1.32483
0.056833	1.32363
0.056836	1.32244
0.056839	1.32124
0.056842	1.32004
0.056845	1.31884
0.056848	1.31765
0.056851	1.31645
0.056854	1.31525
0.056857	1.31406
0.05686	1.31286
0.056863	1.31166
0.056866	1.31047
0.056869	1.30927
0.056872	1.30807
0.056875	1.30688
0.056878	1.30568
0.056881	1.30448
0.056884	1.30328
0.056887	1.30209
0.05689	1.30089
0.056893	1.29969
0.056896	1.29587
0.056899	1.29019
0.056902	1.28451
0.056905	1.27883
0.056908	1.27316
0.056911	1.26748
0.056914	1.2618
0.056917	1.25612
0.05692	1.25044
0.056923	1.24476
0.056926	1.23908
0.056929	1.2334
0.056932	1.22772
0.056935	1.22204
0.056938	1.21637
0.056941	1.21069
0.056944	1.20501
0.056947	1.19933
0.05695	1.19365
0.056953	1.18797
0.056956	1.18229
0.056959	1.17661
0.056962	1.17093
0.056965	1.16525
0.056968	1.15958
0.056971	1.1539
0.056974	1.14822
0.056977	1.14254
0.05698	1.13686
0.056983	1.13118
0.056986	1.1255
0.056989	1.11982
0.056992	1.11414
0.056995	1.10847
0.056998	1.10279
0.057001	1.09711
0.057004	1.09143
0.057007	1.08575
0.05701	1.08007
0.057013	1.07439
0.057016	1.06871
0.057019	1.06303
0.057022	1.05735
0.057025	1.05167
0.057028	1.046
0.057031	1.04032
0.057034	1.03464
0.057037	1.02896
0.05704	1.02328
0.057043	1.0176
0.057046	1.01192
0.057049	1.00624
0.057052	1.00056
0.057055	0.994885
0.057058	0.989206
0.057061	0.983527
0.057064	0.977848
0.057067	0.972169
0.05707	0.96649
0.057073	0.960811
0.057076	0.955132
0.057079	0.949453
0.057082	0.943774
0.057085	0.938095
0.057088	0.932416
0.057091	0.926737
0.057094	0.921058
0.057097	0.915379
0.0571	0.9097
0.057103	0.904021
0.057106	0.898342
0.057109	0.892663
0.057112	0.886984
0.057115	0.881305
0.057118	0.875626
0.057121	0.869947
0.057124	0.864268
0.057127	0.858589
0.05713	0.85291
0.057133	0.847231
0.057136	0.841552
0.057139	0.835873
0.057142	0.830194
0.057145	0.824515
0.057148	0.818836
0.057151	0.813157
0.057154	0.807478
0.057157	0.801799
0.05716	0.79612
0.057163	0.790441
0.057166	0.784762
0.057169	0.779083
0.057172	0.773404
0.057175	0.767725
0.057178	0.762046
0.057181	0.756367
0.057184	0.750688
0.057187	0.745009
0.05719	0.73933
0.057193	0.733651
0.057196	0.727972
0.057199	0.722293
0.057202	0.716614
0.057205	0.710935
0.057208	0.705256
0.057211	0.699577
0.057214	0.693898
0.057217	0.688219
0.05722	0.68254
0.057223	0.676861
0.057226	0.671182
0.057229	0.665503
0.057232	0.659824
0.057235	0.654145
0.057238	0.648466
0.057241	0.642787
0.057244	0.637108
0.057247	0.631429
0.05725	0.62575
0.057253	0.620071
0.057256	0.614392
0.057259	0.608713
0.057262	0.603034
0.057265	0.597355
0.057268	0.591676
0.057271	0.585997
0.057274	0.580318
0.057277	0.574639
0.05728	0.56896
0.057283	0.563281
0.057286	0.557602
0.057289	0.551923
0.057292	0.546244
0.057295	0.540565
0.057298	0.534886
0.057301	0.529207
0.057304	0.523528
0.057307	0.517849
0.05731	0.51217
0.057313	0.506491
0.057316	0.500812
0.057319	0.495133
0.057322	0.489454
0.057325	0.483775
0.057328	0.478096
0.057331	0.472417
0.057334	0.466738
0.057337	0.461059
0.05734	0.45538
0.057343	0.449701
0.057346	0.444022
0.057349	0.438343
0.057352	0.432664
0.057355	0.426985
0.057358	0.421306
0.057361	0.415627
0.057364	0.409948
0.057367	0.404269
0.05737	0.39859
0.057373	0.392911
0.057376	0.387232
0.057379	0.381553
0.057382	0.375874
0.057385	0.370195
0.057388	0.364516
0.057391	0.358837
0.057394	0.353158
0.057397	0.347479
0.0574	0.3418
0.057403	0.336121
0.057406	0.330442
0.057409	0.324763
0.057412	0.319084
0.057415	0.313405
0.057418	0.307726
0.057421	0.302047
0.057424	0.296368
0.057427	0.290689
0.05743	0.28501
0.057433	0.279331
0.057436	0.273652
0.057439	0.267973
0.057442	0.262294
0.057445	0.256615
0.057448	0.250936
0.057451	0.245257
0.057454	0.239578
0.057457	0.233899
0.05746	0.22822
0.057463	0.222541
0.057466	0.216862
0.057469	0.211183
0.057472	0.205504
0.057475	0.199825
0.057478	0.194146
0.057481	0.188467
0.057484	0.182788
0.057487	0.177109
0.05749	0.17143
0.057493	0.165751
0.057496	0.160072
0.057499	0.154393
0.057502	0.148714
0.057505	0.143035
0.057508	0.137356
0.057511	0.131677
0.057514	0.125998
0.057517	0.120319
0.05752	0.11464
0.057523	0.108961
0.057526	0.103282
0.057529	0.097603
0.057532	0.091924
0.057535	0.086245
0.057538	0.080566
0.057541	0.074887
0.057544	0.069208
0.057547	0.063529
0.05755	0.05785
0.057553	0.052171
0.057556	0.046492
0.057559	0.040813
0.057562	0.035134
0.057565	0.031565
0.057568	0.030368
0.057571	0.029171
0.057574	0.027974
0.057577	0.026777
0.05758	0.02558
0.057583	0.024383
0.057586	0.023186
0.057589	0.021989
0.057592	0.021656
0.057595	0.027335
0.057598	0.033014
0.057601	0.038693
0.057604	0.044372
0.057607	0.050051
0.05761	0.05573
0.057613	0.061409
0.057616	0.067088
0.057619	0.072767
0.057622	0.078446
0.057625	0.084125
0.057628	0.089804
0.057631	0.095483
0.057634	0.101162
0.057637	0.106841
0.05764	0.11252
0.057643	0.118199
0.057646	0.123878
0.057649	0.129557
0.057652	0.135236
0.057655	0.140915
0.057658	0.146594
0.057661	0.152273
0.057664	0.157952
0.057667	0.163631
0.05767	0.16931
0.057673	0.174989
0.057676	0.180668
0.057679	0.186347
0.057682	0.192026
0.057685	0.197705
0.057688	0.203384
0.057691	0.209063
0.057694	0.214742
0.057697	0.220421
0.0577	0.2261
0.057703	0.231779
0.057706	0.237458
0.057709	0.243137
0.057712	0.248816
0.057715	0.254495
0.057718	0.260174
0.057721	0.265853
0.057724	0.271532
0.057727	0.277211
0.05773	0.28289
0.057733	0.288569
0.057736	0.294248
0.057739	0.299927
0.057742	0.305606
0.057745	0.311285
0.057748	0.316964
0.057751	0.322643
0.057754	0.328322
0.057757	0.334001
0.05776	0.33968
0.057763	0.345359
0.057766	0.351038
0.057769	0.356717
0.057772	0.362396
0.057775	0.368075
0.057778	0.373754
0.057781	0.379433
0.057784	0.385112
0.057787	0.390791
0.05779	0.39647
0.057793	0.402149
0.057796	0.407828
0.057799	0.413507
0.057802	0.419186
0.057805	0.424865
0.057808	0.430544
0.057811	0.436223
0.057814	0.441902
0.057817	0.447581
0.05782	0.45326
0.057823	0.458939
0.057826	0.464618
0.057829	0.470297
0.057832	0.475976
0.057835	0.481655
0.057838	0.487334
0.057841	0.493013
0.057844	0.498692
0.057847	0.504371
0.05785	0.51005
0.057853	0.515729
0.057856	0.521408
0.057859	0.527087
0.057862	0.532766
0.057865	0.538445
0.057868	0.544124
0.057871	0.549803
0.057874	0.555482
0.057877	0.561161
0.05788	0.56684
0.057883	0.572519
0.057886	0.578198
0.057889	0.583877
0.057892	0.589556
0.057895	0.595235
0.057898	0.600914
0.057901	0.606593
0.057904	0.612272
0.057907	0.617951
0.05791	0.62363
0.057913	0.629309
0.057916	0.634988
0.057919	0.640667
0.057922	0.646346
0.057925	0.652025
0.057928	0.657704
0.057931	0.663383
0.057934	0.669062
0.057937	0.674741
0.05794	0.68042
0.057943	0.686099
0.057946	0.691778
0.057949	0.697457
0.057952	0.703136
0.057955	0.708815
0.057958	0.714494
0.057961	0.720173
0.057964	0.725852
0.057967	0.731531
0.05797	0.73721
0.057973	0.742889
0.057976	0.748568
0.057979	0.754247
0.057982	0.759926
0.057985	0.765605
0.057988	0.771284
0.057991	0.776963
0.057994	0.782642
0.057997	0.788321
0.058	0.794
0.058003	0.799679
0.058006	0.805358
0.058009	0.811037
0.058012	0.816716
0.058015	0.822395
0.058018	0.828074
0.058021	0.833753
0.058024	0.839432
0.058027	0.845111
0.05803	0.85079
0.058033	0.856469
0.058036	0.862148
0.058039	0.867827
0.058042	0.873506
0.058045	0.879185
0.058048	0.884864
0.058051	0.890543
0.058054	0.896222
0.058057	0.901901
0.05806	0.90758
0.058063	0.913259
0.058066	0.918938
0.058069	0.924617
0.058072	0.930296
0.058075	0.935975
0.058078	0.941654
0.058081	0.947333
0.058084	0.953012
0.058087	0.958691
0.05809	0.96437
0.058093	0.970049
0.058096	0.975728
0.058099	0.981407
0.058102	0.987086
0.058105	0.992765
0.058108	0.998444
0.058111	1.00412
0.058114	1.0098
0.058117	1.01548
0.05812	1.02116
0.058123	1.02684
0.058126	1.03252
0.058129	1.0382
0.058132	1.04388
0.058135	1.04955
0.058138	1.05523
0.058141	1.06091
0.058144	1.06659
0.058147	1.07227
0.05815	1.07795
0.058153	1.08363
0.058156	1.08931
0.058159	1.09499
0.058162	1.10067
0.058165	1.10634
0.058168	1.11202
0.058171	1.1177
0.058174	1.12338
0.058177	1.12906
0.05818	1.13474
0.058183	1.14042
0.058186	1.1461
0.058189	1.15178
0.058192	1.15746
0.058195	1.16313
0.058198	1.16881
0.058201	1.17449
0.058204	1.18017
0.058207	1.18585
0.05821	1.19153
0.058213	1.19721
0.058216	1.20289
0.058219	1.20857
0.058222	1.21425
0.058225	1.21992
0.058228	1.2256
0.058231	1.23128
0.058234	1.23537
0.058237	1.23656
0.05824	1.23776
0.058243	1.23896
0.058246	1.24015
0.058249	1.24135
0.058252	1.24255
0.058255	1.24375
0.058258	1.24494
0.058261	1.24614
0.058264	1.24734
0.058267	1.24853
0.05827	1.24973
0.058273	1.25093
0.058276	1.25212
0.058279	1.25332
0.058282	1.25452
0.058285	1.25571
0.058288	1.25691
0.058291	1.25811
0.058294	1.25931
0.058297	1.2605
0.0583	1.2617
0.058303	1.2629
0.058306	1.26409
0.058309	1.26529
0.058312	1.26649
0.058315	1.26768
0.058318	1.26888
0.058321	1.27008
0.058324	1.27128
0.058327	1.27247
0.05833	1.27367
0.058333	1.27487
0.058336	1.27606
0.058339	1.27726
0.058342	1.27846
0.058345	1.27965
0.058348	1.28085
0.058351	1.28205
0.058354	1.28325
0.058357	1.28444
0.05836	1.28564
0.058363	1.28684
0.058366	1.28803
0.058369	1.28923
0.058372	1.29043
0.058375	1.29163
0.058378	1.29282
0.058381	1.29402
0.058384	1.29522
0.058387	1.29641
0.05839	1.29761
0.058393	1.29881
0.058396	1.3
0.058399	1.3012
0.058402	1.3024
0.058405	1.3036
0.058408	1.30479
0.058411	1.30599
0.058414	1.30719
0.058417	1.30838
0.05842	1.30958
0.058423	1.31078
0.058426	1.31197
0.058429	1.31317
0.058432	1.31437
0.058435	1.31556
0.058438	1.31676
0.058441	1.31796
0.058444	1.31916
0.058447	1.32035
0.05845	1.32155
0.058453	1.32275
0.058456	1.32394
0.058459	1.32514
0.058462	1.32634
0.058465	1.32576
0.058468	1.32008
0.058471	1.3144
0.058474	1.30872
0.058477	1.30304
0.05848	1.29736
0.058483	1.29168
0.058486	1.286
0.058489	1.28032
0.058492	1.27464
0.058495	1.26896
0.058498	1.26329
0.058501	1.25761
0.058504	1.25193
0.058507	1.24625
0.05851	1.24057
0.058513	1.23489
0.058516	1.22921
0.058519	1.22353
0.058522	1.21785
0.058525	1.21218
0.058528	1.2065
0.058531	1.20082
0.058534	1.19514
0.058537	1.18946
0.05854	1.18378
0.058543	1.1781
0.058546	1.17242
0.058549	1.16674
0.058552	1.16106
0.058555	1.15539
0.058558	1.14971
0.058561	1.14403
0.058564	1.13835
0.058567	1.13267
0.05857	1.12699
0.058573	1.12131
0.058576	1.11563
0.058579	1.10995
0.058582	1.10427
0.058585	1.0986
0.058588	1.09292
0.058591	1.08724
0.058594	1.08156
0.058597	1.07588
0.0586	1.0702
0.058603	1.06452
0.058606	1.05884
0.058609	1.05316
0.058612	1.04748
0.058615	1.0418
0.058618	1.03613
0.058621	1.03045
0.058624	1.02477
0.058627	1.01909
0.05863	1.01341
0.058633	1.00773
0.058636	1.00205
0.058639	0.996373
0.058642	0.990694
0.058645	0.985015
0.058648	0.979336
0.058651	0.973657
0.058654	0.967978
0.058657	0.962299
0.05866	0.95662
0.058663	0.950941
0.058666	0.945262
0.058669	0.939583
0.058672	0.933904
0.058675	0.928225
0.058678	0.922546
0.058681	0.916867
0.058684	0.911188
0.058687	0.905509
0.05869	0.89983
0.058693	0.894151
0.058696	0.888472
0.058699	0.882793
0.058702	0.877114
0.058705	0.871435
0.058708	0.865756
0.058711	0.860077
0.058714	0.854398
0.058717	0.848719
0.05872	0.84304
0.058723	0.837361
0.058726	0.831682
0.058729	0.826003
0.058732	0.820324
0.058735	0.814645
0.058738	0.808966
0.058741	0.803287
0.058744	0.797608
0.058747	0.791929
0.05875	0.78625
0.058753	0.780571
0.058756	0.774892
0.058759	0.769213
0.058762	0.763534
0.058765	0.757855
0.058768	0.752176
0.058771	0.746497
0.058774	0.740818
0.058777	0.735139
0.05878	0.72946
0.058783	0.723781
0.058786	0.718102
0.058789	0.712423
0.058792	0.706744
0.058795	0.701065
0.058798	0.695386
0.058801	0.689707
0.058804	0.684028
0.058807	0.678349
0.05881	0.67267
0.058813	0.666991
0.058816	0.661312
0.058819	0.655633
0.058822	0.649954
0.058825	0.644275
0.058828	0.638596
0.058831	0.632917
0.058834	0.627238
0.058837	0.621559
0.05884	0.61588
0.058843	0.610201
0.058846	0.604522
0.058849	0.598843
0.058852	0.593164
0.058855	0.587485
0.058858	0.581806
0.058861	0.576127
0.058864	0.570448
0.058867	0.564769
0.05887	0.55909
0.058873	0.553411
0.058876	0.547732
0.058879	0.542053
0.058882	0.536374
0.058885	0.530695
0.058888	0.525016
0.058891	0.519337
0.058894	0.513658
0.058897	0.507979
0.0589	0.5023
0.058903	0.497703
0.058906	0.496506
0.058909	0.495309
0.058912	0.494112
0.058915	0.492915
0.058918	0.491718
0.058921	0.490521
0.058924	0.489324
0.058927	0.488127
0.05893	0.48693
0.058933	0.485733
0.058936	0.484536
0.058939	0.483339
0.058942	0.482142
0.058945	0.480945
0.058948	0.479748
0.058951	0.478551
0.058954	0.477354
0.058957	0.476157
0.05896	0.47496
0.058963	0.473763
0.058966	0.472566
0.058969	0.471369
0.058972	0.470172
0.058975	0.468975
0.058978	0.467778
0.058981	0.466581
0.058984	0.465384
0.058987	0.464187
0.05899	0.46299
0.058993	0.461793
0.058996	0.460596
0.058999	0.459399
0.059002	0.458202
0.059005	0.457005
0.059008	0.455808
0.059011	0.454611
0.059014	0.453414
0.059017	0.452217
0.05902	0.45102
0.059023	0.449823
0.059026	0.448626
0.059029	0.447429
0.059032	0.446232
0.059035	0.445035
0.059038	0.443838
0.059041	0.442641
0.059044	0.441444
0.059047	0.440247
0.05905	0.43905
0.059053	0.437853
0.059056	0.436656
0.059059	0.435459
0.059062	0.434262
0.059065	0.433065
0.059068	0.431868
0.059071	0.430671
0.059074	0.429474
0.059077	0.428277
0.05908	0.42708
0.059083	0.425883
0.059086	0.424686
0.059089	0.423489
0.059092	0.422292
0.059095	0.421095
0.059098	0.419898
0.059101	0.418701
0.059104	0.417504
0.059107	0.416307
0.05911	0.41511
0.059113	0.413913
0.059116	0.412716
0.059119	0.411519
0.059122	0.410322
0.059125	0.409125
0.059128	0.407928
0.059131	0.406731
0.059134	0.405534
0.059137	0.404337
0.05914	0.40314
0.059143	0.401943
0.059146	0.400746
0.059149	0.399549
0.059152	0.398352
0.059155	0.397155
0.059158	0.395958
0.059161	0.394761
0.059164	0.393564
0.059167	0.392367
0.05917	0.39117
0.059173	0.389973
0.059176	0.388776
0.059179	0.387579
0.059182	0.386382
0.059185	0.385185
0.059188	0.383988
0.059191	0.382791
0.059194	0.381594
0.059197	0.380397
0.0592	0.3792
0.059203	0.378003
0.059206	0.376806
0.059209	0.375609
0.059212	0.374412
0.059215	0.373215
0.059218	0.372018
0.059221	0.370821
0.059224	0.369624
0.059227	0.368427
0.05923	0.36723
0.059233	0.366033
0.059236	0.364836
0.059239	0.363639
0.059242	0.362442
0.059245	0.361245
0.059248	0.360048
0.059251	0.358851
0.059254	0.357654
0.059257	0.356457
0.05926	0.35526
0.059263	0.354063
0.059266	0.352866
0.059269	0.351669
0.059272	0.350472
0.059275	0.349275
0.059278	0.348078
0.059281	0.346881
0.059284	0.345684
0.059287	0.344487
0.05929	0.34329
0.059293	0.342093
0.059296	0.340896
0.059299	0.339699
0.059302	0.338502
0.059305	0.337305
0.059308	0.336108
0.059311	0.334911
0.059314	0.333714
0.059317	0.332517
0.05932	0.33132
0.059323	0.330123
0.059326	0.328926
0.059329	0.327729
0.059332	0.326532
0.059335	0.325335
0.059338	0.326834
0.059341	0.332513
0.059344	0.338192
0.059347	0.343871
0.05935	0.34955
0.059353	0.355229
0.059356	0.360908
0.059359	0.366587
0.059362	0.372266
0.059365	0.377945
0.059368	0.383624
0.059371	0.389303
0.059374	0.394982
0.059377	0.400661
0.05938	0.40634
0.059383	0.412019
0.059386	0.417698
0.059389	0.423377
0.059392	0.429056
0.059395	0.434735
0.059398	0.440414
0.059401	0.446093
0.059404	0.451772
0.059407	0.457451
0.05941	0.46313
0.059413	0.468809
0.059416	0.474488
0.059419	0.480167
0.059422	0.485846
0.059425	0.491525
0.059428	0.497204
0.059431	0.502883
0.059434	0.508562
0.059437	0.514241
0.05944	0.51992
0.059443	0.525599
0.059446	0.531278
0.059449	0.536957
0.059452	0.542636
0.059455	0.548315
0.059458	0.553994
0.059461	0.559673
0.059464	0.565352
0.059467	0.571031
0.05947	0.57671
0.059473	0.582389
0.059476	0.588068
0.059479	0.593747
0.059482	0.599426
0.059485	0.605105
0.059488	0.610784
0.059491	0.616463
0.059494	0.622142
0.059497	0.627821
0.0595	0.6335
0.059503	0.639179
0.059506	0.644858
0.059509	0.650537
0.059512	0.656216
0.059515	0.661895
0.059518	0.667574
0.059521	0.673253
0.059524	0.678932
0.059527	0.684611
0.05953	0.69029
0.059533	0.695969
0.059536	0.701648
0.059539	0.707327
0.059542	0.713006
0.059545	0.718685
0.059548	0.724364
0.059551	0.730043
0.059554	0.735722
0.059557	0.741401
0.05956	0.74708
0.059563	0.752759
0.059566	0.758438
0.059569	0.764117
0.059572	0.769228
0.059575	0.770425
0.059578	0.771622
0.059581	0.772819
0.059584	0.774016
0.059587	0.775213
0.05959	0.77641
0.059593	0.777607
0.059596	0.778804
0.059599	0.780001
0.059602	0.781198
0.059605	0.782395
0.059608	0.783592
0.059611	0.784789
0.059614	0.785986
0.059617	0.787183
0.05962	0.78838
0.059623	0.789577
0.059626	0.790774
0.059629	0.791971
0.059632	0.793168
0.059635	0.794365
0.059638	0.795562
0.059641	0.796759
0.059644	0.797956
0.059647	0.799153
0.05965	0.80035
0.059653	0.801547
0.059656	0.802744
0.059659	0.803941
0.059662	0.805138
0.059665	0.806335
0.059668	0.807532
0.059671	0.808729
0.059674	0.809926
0.059677	0.811123
0.05968	0.81232
0.059683	0.813517
0.059686	0.814714
0.059689	0.815911
0.059692	0.817108
0.059695	0.818305
0.059698	0.819502
0.059701	0.820699
0.059704	0.821896
0.059707	0.823093
0.05971	0.82429
0.059713	0.825487
0.059716	0.826684
0.059719	0.827881
0.059722	0.829078
0.059725	0.830275
0.059728	0.831472
0.059731	0.832669
0.059734	0.833866
0.059737	0.835063
0.05974	0.83626
0.059743	0.837457
0.059746	0.838654
0.059749	0.839851
0.059752	0.841048
0.059755	0.842245
0.059758	0.843442
0.059761	0.844639
0.059764	0.845836
0.059767	0.847033
0.05977	0.84823
0.059773	0.849427
0.059776	0.850624
0.059779	0.851821
0.059782	0.853018
0.059785	0.854215
0.059788	0.855412
0.059791	0.856609
0.059794	0.857806
0.059797	0.859003
0.0598	0.8602
0.059803	0.861397
0.059806	0.862594
0.059809	0.863791
0.059812	0.864988
0.059815	0.866185
0.059818	0.867382
0.059821	0.868579
0.059824	0.869776
0.059827	0.870973
0.05983	0.87217
0.059833	0.873367
0.059836	0.874564
0.059839	0.875761
0.059842	0.876958
0.059845	0.878155
0.059848	0.879352
0.059851	0.880549
0.059854	0.881746
0.059857	0.882943
0.05986	0.88414
0.059863	0.885337
0.059866	0.886534
0.059869	0.887731
0.059872	0.888928
0.059875	0.890125
0.059878	0.891322
0.059881	0.892519
0.059884	0.893716
0.059887	0.894913
0.05989	0.89611
0.059893	0.897307
0.059896	0.898504
0.059899	0.899701
0.059902	0.900898
0.059905	0.902095
0.059908	0.903292
0.059911	0.904489
0.059914	0.905686
0.059917	0.906883
0.05992	0.90808
0.059923	0.909277
0.059926	0.910474
0.059929	0.911671
0.059932	0.912868
0.059935	0.914065
0.059938	0.915262
0.059941	0.916459
0.059944	0.917656
0.059947	0.918853
0.05995	0.92005
0.059953	0.921247
0.059956	0.922444
0.059959	0.923641
0.059962	0.924838
0.059965	0.926035
0.059968	0.927232
0.059971	0.928429
0.059974	0.929626
0.059977	0.930823
0.05998	0.93202
0.059983	0.933217
0.059986	0.934414
0.059989	0.935611
0.059992	0.936808
0.059995	0.938005
0.059998	0.939202
0.060001	0.940399
0.060004	0.941596
0.060007	0.942793
0.06001	0.94399
0.060013	0.945187
0.060016	0.946384
0.060019	0.947581
0.060022	0.948778
0.060025	0.949975
0.060028	0.951172
0.060031	0.952369
0.060034	0.953566
0.060037	0.954763
0.06004	0.95596
0.060043	0.957157
0.060046	0.958354
0.060049	0.959551
0.060052	0.960748
0.060055	0.961945
0.060058	0.963142
0.060061	0.964339
0.060064	0.965536
0.060067	0.966733
0.06007	0.96793
0.060073	0.969127
0.060076	0.970324
0.060079	0.971521
0.060082	0.972718
0.060085	0.973915
0.060088	0.975112
0.060091	0.976309
0.060094	0.977506
0.060097	0.978703
0.0601	0.9799
0.060103	0.981097
0.060106	0.982294
0.060109	0.983491
0.060112	0.984688
0.060115	0.985885
0.060118	0.987082
0.060121	0.988279
0.060124	0.989476
0.060127	0.990673
0.06013	0.99187
0.060133	0.993067
0.060136	0.994264
0.060139	0.995461
0.060142	0.996658
0.060145	0.997855
0.060148	0.999052
0.060151	1.00025
0.060154	1.00145
0.060157	1.00264
0.06016	1.00384
0.060163	1.00504
0.060166	1.00623
0.060169	1.00743
0.060172	1.00863
0.060175	1.00982
0.060178	1.01102
0.060181	1.01222
0.060184	1.01342
0.060187	1.01461
0.06019	1.01581
0.060193	1.01701
0.060196	1.0182
0.060199	1.0194
0.060202	1.0206
0.060205	1.02179
0.060208	1.02299
0.060211	1.02058
0.060214	1.0149
0.060217	1.00922
0.06022	1.00354
0.060223	0.997861
0.060226	0.992182
0.060229	0.986503
0.060232	0.980824
0.060235	0.975145
0.060238	0.969466
0.060241	0.963841
0.060244	0.962644
0.060247	0.961447
0.06025	0.96025
0.060253	0.959053
0.060256	0.957856
0.060259	0.956659
0.060262	0.955462
0.060265	0.954265
0.060268	0.953068
0.060271	0.951871
0.060274	0.950674
0.060277	0.949477
0.06028	0.94828
0.060283	0.947083
0.060286	0.945886
0.060289	0.944689
0.060292	0.943492
0.060295	0.942295
0.060298	0.941098
0.060301	0.939901
0.060304	0.938704
0.060307	0.937507
0.06031	0.93631
0.060313	0.935113
0.060316	0.933916
0.060319	0.932719
0.060322	0.931522
0.060325	0.930325
0.060328	0.929128
0.060331	0.927931
0.060334	0.926734
0.060337	0.925537
0.06034	0.92434
0.060343	0.923143
0.060346	0.921946
0.060349	0.920749
0.060352	0.919552
0.060355	0.918355
0.060358	0.917158
0.060361	0.915961
0.060364	0.914764
0.060367	0.913567
0.06037	0.91237
0.060373	0.911173
0.060376	0.909976
0.060379	0.908779
0.060382	0.907582
0.060385	0.906385
0.060388	0.905188
0.060391	0.903991
0.060394	0.902794
0.060397	0.901597
0.0604	0.9004
0.060403	0.899203
0.060406	0.898006
0.060409	0.896809
0.060412	0.895612
0.060415	0.894415
0.060418	0.893218
0.060421	0.892021
0.060424	0.890824
0.060427	0.889627
0.06043	0.88843
0.060433	0.887233
0.060436	0.886036
0.060439	0.884839
0.060442	0.883642
0.060445	0.882445
0.060448	0.881248
0.060451	0.880051
0.060454	0.878854
0.060457	0.877657
0.06046	0.87646
0.060463	0.875263
0.060466	0.874066
0.060469	0.872869
0.060472	0.871672
0.060475	0.870475
0.060478	0.869278
0.060481	0.868081
0.060484	0.866884
0.060487	0.865687
0.06049	0.86449
0.060493	0.863293
0.060496	0.862096
0.060499	0.860899
0.060502	0.859702
0.060505	0.858505
0.060508	0.857308
0.060511	0.856111
0.060514	0.854914
0.060517	0.853717
0.06052	0.85252
0.060523	0.851323
0.060526	0.850126
0.060529	0.848929
0.060532	0.847732
0.060535	0.846535
0.060538	0.845338
0.060541	0.844141
0.060544	0.842944
0.060547	0.841747
0.06055	0.84055
0.060553	0.839353
0.060556	0.838156
0.060559	0.836959
0.060562	0.835762
0.060565	0.834565
0.060568	0.833368
0.060571	0.832171
0.060574	0.830974
0.060577	0.829777
0.06058	0.82858
0.060583	0.827383
0.060586	0.826186
0.060589	0.824989
0.060592	0.823792
0.060595	0.822595
0.060598	0.821398
0.060601	0.820201
0.060604	0.819004
0.060607	0.817807
0.06061	0.81661
0.060613	0.815413
0.060616	0.814216
0.060619	0.813019
0.060622	0.811822
0.060625	0.810625
0.060628	0.809428
0.060631	0.808231
0.060634	0.807034
0.060637	0.805837
0.06064	0.80464
0.060643	0.803443
0.060646	0.802246
0.060649	0.801049
0.060652	0.799852
0.060655	0.798655
0.060658	0.797458
0.060661	0.796261
0.060664	0.795064
0.060667	0.793867
0.06067	0.79267
0.060673	0.791473
0.060676	0.790276
0.060679	0.789079
0.060682	0.787882
0.060685	0.786685
0.060688	0.785488
0.060691	0.784291
0.060694	0.783094
0.060697	0.781897
0.0607	0.7807
0.060703	0.779503
0.060706	0.778306
0.060709	0.777109
0.060712	0.775912
0.060715	0.774715
0.060718	0.773518
0.060721	0.772321
0.060724	0.771124
0.060727	0.769927
0.06073	0.76873
0.060733	0.767533
0.060736	0.766336
0.060739	0.765139
0.060742	0.763942
0.060745	0.762745
0.060748	0.761548
0.060751	0.760351
0.060754	0.759154
0.060757	0.757957
0.06076	0.75676
0.060763	0.755563
0.060766	0.754366
0.060769	0.753169
0.060772	0.751972
0.060775	0.750775
0.060778	0.749578
0.060781	0.748381
0.060784	0.747184
0.060787	0.745987
0.06079	0.74479
0.060793	0.743593
0.060796	0.742396
0.060799	0.741199
0.060802	0.740002
0.060805	0.738805
0.060808	0.737608
0.060811	0.736411
0.060814	0.735214
0.060817	0.734017
0.06082	0.73282
0.060823	0.731623
0.060826	0.730426
0.060829	0.729229
0.060832	0.728032
0.060835	0.726835
0.060838	0.725638
0.060841	0.724441
0.060844	0.723244
0.060847	0.722047
0.06085	0.72085
0.060853	0.719653
0.060856	0.718456
0.060859	0.717259
0.060862	0.716062
0.060865	0.714865
0.060868	0.713668
0.060871	0.712471
0.060874	0.711274
0.060877	0.710077
0.06088	0.70888
0.060883	0.707683
0.060886	0.706486
0.060889	0.705289
0.060892	0.704092
0.060895	0.702895
0.060898	0.701698
0.060901	0.700501
0.060904	0.699304
0.060907	0.698107
0.06091	0.69691
0.060913	0.691691
0.060916	0.686012
0.060919	0.680333
0.060922	0.674654
0.060925	0.668975
0.060928	0.663296
0.060931	0.657617
0.060934	0.651938
0.060937	0.646259
0.06094	0.64058
0.060943	0.634901
0.060946	0.629222
0.060949	0.623543
0.060952	0.617864
0.060955	0.612185
0.060958	0.606506
0.060961	0.600827
0.060964	0.595148
0.060967	0.589469
0.06097	0.58379
0.060973	0.578111
0.060976	0.572432
0.060979	0.566753
0.060982	0.561074
0.060985	0.555395
0.060988	0.549716
0.060991	0.544037
0.060994	0.538358
[truncated: 8,002 more rows]
