# Supplementary material for: SHARPER-DOSY: Sensitivity enhanced diffusion-ordered NMR spectroscopy
Source: Nat Commun. 2023 Jul 21;14:4410. doi: 10.1038/s41467-023-40130-2 (PMC10361965; doi:10.1038/s41467-023-40130-2)
Supplement: Supplementary file 4 — Source Data [file 41467_2023_40130_MOESM4_ESM.zip › Source Data/Source Data Supplementary Figure 8.5.xlsx]

## Sheet: solvent_suppression
;NMR-Sim	excitation	profile
;Wed	Jun	14	19:43:00	BST	2023
;From	=	1000.00;
;To	=	-1000.00;
;N	=	2000;
	;Offset[Hz]	Mz
	1000	1
	999	1
	998	1
	997	0.999
	996	0.999
	995	0.999
	994	0.999
	993	0.999
	992	0.999
	991	0.999
	990	0.999
	989	1
	988	1
	987	1
	986	1
	985	1
	984	1
	983	0.999
	982	0.999
	981	0.999
	980	0.999
	979	0.999
	978	0.999
	977	0.999
	976	0.999
	975	0.999
	974	1
	973	1
	972	1
	971	1
	970	1
	969	1
	968	0.999
	967	0.999
	966	0.999
	965	0.999
	964	0.999
	963	0.999
	962	0.999
	961	0.999
	960	1
	959	1
	958	1
	957	1
	956	1
	955	1
	954	0.999
	953	0.999
	952	0.999
	951	0.999
	950	0.998
	949	0.999
	948	0.999
	947	0.999
	946	0.999
	945	1
	944	1
	943	1
	942	1
	941	1
	940	0.999
	939	0.999
	938	0.999
	937	0.999
	936	0.998
	935	0.998
	934	0.999
	933	0.999
	932	0.999
	931	0.999
	930	1
	929	1
	928	1
	927	1
	926	1
	925	0.999
	924	0.999
	923	0.999
	922	0.998
	921	0.998
	920	0.998
	919	0.999
	918	0.999
	917	0.999
	916	1
	915	1
	914	1
	913	1
	912	1
	911	0.999
	910	0.999
	909	0.999
	908	0.998
	907	0.998
	906	0.998
	905	0.998
	904	0.999
	903	0.999
	902	0.999
	901	1
	900	1
	899	1
	898	1
	897	1
	896	0.999
	895	0.999
	894	0.998
	893	0.998
	892	0.998
	891	0.998
	890	0.998
	889	0.999
	888	0.999
	887	1
	886	1
	885	1
	884	1
	883	1
	882	0.999
	881	0.999
	880	0.998
	879	0.998
	878	0.998
	877	0.998
	876	0.998
	875	0.998
	874	0.999
	873	0.999
	872	1
	871	1
	870	1
	869	1
	868	0.999
	867	0.999
	866	0.999
	865	0.998
	864	0.998
	863	0.998
	862	0.998
	861	0.998
	860	0.999
	859	0.999
	858	1
	857	1
	856	1
	855	1
	854	1
	853	0.999
	852	0.999
	851	0.998
	850	0.998
	849	0.998
	848	0.998
	847	0.998
	846	0.998
	845	0.999
	844	0.999
	843	1
	842	1
	841	1
	840	1
	839	0.999
	838	0.999
	837	0.998
	836	0.998
	835	0.997
	834	0.997
	833	0.997
	832	0.998
	831	0.998
	830	0.999
	829	0.999
	828	1
	827	1
	826	1
	825	1
	824	0.999
	823	0.998
	822	0.998
	821	0.997
	820	0.997
	819	0.997
	818	0.997
	817	0.998
	816	0.998
	815	0.999
	814	1
	813	1
	812	1
	811	1
	810	0.999
	809	0.999
	808	0.998
	807	0.997
	806	0.997
	805	0.997
	804	0.997
	803	0.997
	802	0.998
	801	0.999
	800	0.999
	799	1
	798	1
	797	1
	796	1
	795	0.999
	794	0.998
	793	0.997
	792	0.997
	791	0.996
	790	0.996
	789	0.997
	788	0.997
	787	0.998
	786	0.999
	785	1
	784	1
	783	1
	782	1
	781	0.999
	780	0.998
	779	0.998
	778	0.997
	777	0.996
	776	0.996
	775	0.996
	774	0.997
	773	0.997
	772	0.998
	771	0.999
	770	1
	769	1
	768	1
	767	0.999
	766	0.999
	765	0.998
	764	0.997
	763	0.996
	762	0.996
	761	0.996
	760	0.996
	759	0.997
	758	0.998
	757	0.999
	756	0.999
	755	1
	754	1
	753	1
	752	0.999
	751	0.998
	750	0.997
	749	0.996
	748	0.995
	747	0.995
	746	0.995
	745	0.996
	744	0.997
	743	0.998
	742	0.999
	741	1
	740	1
	739	1
	738	0.999
	737	0.998
	736	0.997
	735	0.996
	734	0.995
	733	0.994
	732	0.994
	731	0.995
	730	0.996
	729	0.997
	728	0.998
	727	0.999
	726	1
	725	1
	724	1
	723	0.999
	722	0.997
	721	0.996
	720	0.995
	719	0.994
	718	0.993
	717	0.993
	716	0.994
	715	0.996
	714	0.997
	713	0.998
	712	0.999
	711	1
	710	1
	709	0.999
	708	0.998
	707	0.996
	706	0.994
	705	0.993
	704	0.992
	703	0.992
	702	0.993
	701	0.994
	700	0.996
	699	0.997
	698	0.999
	697	1
	696	1
	695	0.999
	694	0.998
	693	0.996
	692	0.994
	691	0.992
	690	0.991
	689	0.99
	688	0.991
	687	0.992
	686	0.993
	685	0.996
	684	0.998
	683	0.999
	682	1
	681	1
	680	0.999
	679	0.997
	678	0.994
	677	0.992
	676	0.99
	675	0.988
	674	0.988
	673	0.989
	672	0.991
	671	0.993
	670	0.996
	669	0.998
	668	1
	667	1
	666	0.999
	665	0.997
	664	0.994
	663	0.991
	662	0.988
	661	0.986
	660	0.985
	659	0.985
	658	0.987
	657	0.989
	656	0.993
	655	0.996
	654	0.998
	653	1
	652	1
	651	0.998
	650	0.995
	649	0.991
	648	0.986
	647	0.983
	646	0.98
	645	0.979
	644	0.98
	643	0.983
	642	0.987
	641	0.992
	640	0.996
	639	0.999
	638	1
	637	0.999
	636	0.995
	635	0.99
	634	0.984
	633	0.978
	632	0.973
	631	0.97
	630	0.97
	629	0.973
	628	0.978
	627	0.984
	626	0.991
	625	0.996
	624	0.999
	623	1
	622	0.996
	621	0.99
	620	0.981
	619	0.971
	618	0.962
	617	0.956
	616	0.953
	615	0.954
	614	0.959
	613	0.967
	612	0.978
	611	0.988
	610	0.996
	609	1
	608	0.998
	607	0.99
	606	0.977
	605	0.961
	604	0.943
	603	0.927
	602	0.915
	601	0.91
	600	0.913
	599	0.923
	598	0.94
	597	0.96
	596	0.98
	595	0.994
	594	1
	593	0.994
	592	0.975
	591	0.943
	590	0.902
	589	0.857
	588	0.814
	587	0.778
	586	0.757
	585	0.755
	584	0.773
	583	0.81
	582	0.86
	581	0.915
	580	0.964
	579	0.995
	578	0.996
	577	0.955
	576	0.867
	575	0.728
	574	0.541
	573	0.314
	572	0.06
	571	-0.202
	570	-0.455
	569	-0.677
	568	-0.851
	567	-0.962
	566	-1
	565	-0.963
	564	-0.854
	563	-0.682
	562	-0.462
	561	-0.212
	560	0.048
	559	0.299
	558	0.525
	557	0.713
	556	0.854
	555	0.946
	554	0.992
	553	0.998
	552	0.974
	551	0.932
	550	0.883
	549	0.837
	548	0.803
	547	0.785
	546	0.785
	545	0.802
	544	0.832
	543	0.87
	542	0.909
	541	0.946
	540	0.974
	539	0.993
	538	1
	537	0.997
	536	0.986
	535	0.971
	534	0.955
	533	0.941
	532	0.931
	531	0.928
	530	0.932
	529	0.94
	528	0.953
	527	0.967
	526	0.98
	525	0.991
	524	0.998
	523	1
	522	0.998
	521	0.993
	520	0.985
	519	0.978
	518	0.971
	517	0.967
	516	0.966
	515	0.968
	514	0.972
	513	0.979
	512	0.986
	511	0.992
	510	0.997
	509	1
	508	1
	507	0.998
	506	0.995
	505	0.99
	504	0.986
	503	0.983
	502	0.981
	501	0.981
	500	0.982
	499	0.985
	498	0.989
	497	0.993
	496	0.996
	495	0.999
	494	1
	493	1
	492	0.998
	491	0.996
	490	0.993
	489	0.99
	488	0.989
	487	0.988
	486	0.988
	485	0.989
	484	0.992
	483	0.994
	482	0.997
	481	0.999
	480	1
	479	1
	478	0.999
	477	0.998
	476	0.996
	475	0.995
	474	0.993
	473	0.992
	472	0.992
	471	0.992
	470	0.994
	469	0.995
	468	0.997
	467	0.998
	466	0.999
	465	1
	464	1
	463	0.999
	462	0.998
	461	0.997
	460	0.996
	459	0.995
	458	0.994
	457	0.994
	456	0.995
	455	0.996
	454	0.997
	453	0.998
	452	0.999
	451	1
	450	1
	449	1
	448	0.999
	447	0.998
	446	0.997
	445	0.997
	444	0.996
	443	0.996
	442	0.996
	441	0.997
	440	0.997
	439	0.998
	438	0.999
	437	1
	436	1
	435	1
	434	1
	433	0.999
	432	0.998
	431	0.998
	430	0.997
	429	0.997
	428	0.997
	427	0.997
	426	0.998
	425	0.998
	424	0.999
	423	1
	422	1
	421	1
	420	1
	419	1
	418	0.999
	417	0.999
	416	0.998
	415	0.998
	414	0.998
	413	0.998
	412	0.998
	411	0.999
	410	0.999
	409	0.999
	408	1
	407	1
	406	1
	405	1
	404	0.999
	403	0.999
	402	0.999
	401	0.998
	400	0.998
	399	0.998
	398	0.998
	397	0.999
	396	0.999
	395	0.999
	394	1
	393	1
	392	1
	391	1
	390	1
	389	0.999
	388	0.999
	387	0.999
	386	0.999
	385	0.999
	384	0.999
	383	0.999
	382	0.999
	381	0.999
	380	1
	379	1
	378	1
	377	1
	376	1
	375	1
	374	0.999
	373	0.999
	372	0.999
	371	0.999
	370	0.999
	369	0.999
	368	0.999
	367	0.999
	366	1
	365	1
	364	1
	363	1
	362	1
	361	1
	360	1
	359	0.999
	358	0.999
	357	0.999
	356	0.999
	355	0.999
	354	0.999
	353	0.999
	352	1
	351	1
	350	1
	349	1
	348	1
	347	1
	346	1
	345	1
	344	1
	343	0.999
	342	0.999
	341	0.999
	340	0.999
	339	1
	338	1
	337	1
	336	1
	335	1
	334	1
	333	1
	332	1
	331	1
	330	1
	329	1
	328	1
	327	1
	326	1
	325	1
	324	1
	323	1
	322	1
	321	1
	320	1
	319	1
	318	1
	317	1
	316	1
	315	1
	314	1
	313	1
	312	1
	311	1
	310	1
	309	1
	308	1
	307	1
	306	1
	305	1
	304	1
	303	1
	302	1
	301	1
	300	1
	299	1
	298	1
	297	1
	296	1
	295	1
	294	1
	293	1
	292	1
	291	1
	290	1
	289	1
	288	1
	287	1
	286	1
	285	1
	284	1
	283	1
	282	1
	281	1
	280	1
	279	1
	278	1
	277	1
	276	1
	275	1
	274	1
	273	1
	272	1
	271	1
	270	1
	269	1
	268	1
	267	1
	266	1
	265	1
	264	1
	263	1
	262	1
	261	1
	260	1
	259	1
	258	1
	257	1
	256	1
	255	1
	254	1
	253	1
	252	1
	251	1
	250	1
	249	1
	248	1
	247	1
	246	1
	245	1
	244	1
	243	1
	242	1
	241	1
	240	1
	239	1
	238	1
	237	1
	236	1
	235	1
	234	1
	233	1
	232	1
	231	1
	230	1
	229	1
	228	1
	227	1
	226	1
	225	1
	224	1
	223	1
	222	1
	221	1
	220	1
	219	1
	218	1
	217	1
	216	1
	215	1
	214	1
	213	1
	212	1
	211	1
	210	1
	209	1
	208	1
	207	1
	206	1
	205	1
	204	1
	203	1
	202	1
	201	1
	200	1
	199	1
	198	1
	197	1
	196	1
	195	1
	194	1
	193	1
	192	1
	191	1
	190	1
	189	1
	188	1
	187	1
	186	1
	185	1
	184	1
	183	1
	182	1
	181	1
	180	1
	179	1
	178	1
	177	1
	176	1
	175	1
	174	1
	173	1
	172	1
	171	1
	170	1
	169	1
	168	1
	167	1
	166	1
	165	1
	164	1
	163	1
	162	1
	161	1
	160	1
	159	1
	158	1
	157	1
	156	1
	155	1
	154	1
	153	1
	152	1
	151	1
	150	1
	149	1
	148	1
	147	1
	146	1
	145	1
	144	1
	143	1
	142	1
	141	1
	140	1
	139	1
	138	1
	137	1
	136	1
	135	1
	134	1
	133	1
	132	1
	131	1
	130	1
	129	1
	128	1
	127	1
	126	1
	125	1
	124	1
	123	1
	122	1
	121	1
	120	1
	119	1
	118	1
	117	1
	116	1
	115	1
	114	1
	113	1
	112	1
	111	1
	110	1
	109	1
	108	1
	107	1
	106	1
	105	1
	104	1
	103	1
	102	1
	101	1
	100	1
	99	1
	98	1
	97	1
	96	1
	95	1
	94	1
	93	1
	92	1
	91	1
	90	1
	89	1
	88	1
	87	1
	86	1
	85	1
	84	1
	83	1
	82	1
	81	1
	80	1
	79	1
	78	1
	77	1
	76	1
	75	1
	74	1
	73	1
	72	1
	71	1
	70	1
	69	1
	68	1
	67	1
	66	1
	65	1
	64	1
	63	1
	62	1
	61	1
	60	1
	59	1
	58	1
	57	1
	56	1
	55	1
	54	1
	53	1
	52	1
	51	1
	50	1
	49	1
	48	1
	47	1
	46	1
	45	1
	44	1
	43	1
	42	1
	41	1
	40	1
	39	1
	38	1
	37	1
	36	1
	35	1
	34	1
	33	1
	32	1
	31	1
	30	1
	29	1
	28	1
	27	1
	26	1
	25	1
	24	1
	23	1
	22	1
	21	1
	20	1
	19	1
	18	1
	17	1
	16	1
	15	1
	14	1
	13	1
	12	1
	11	1
	10	1
	9	1
	8	1
	7	1
	6	1
	5	1
	4	1
	3	1
	2	1
	1	1
	0	1
	-1	1
	-2	1
	-3	1
	-4	1
	-5	1
	-6	1
	-7	1
	-8	1
	-9	1
	-10	1
	-11	1
	-12	1
	-13	1
	-14	1
	-15	1
	-16	1
	-17	1
	-18	1
	-19	1
	-20	1
	-21	1
	-22	1
	-23	1
	-24	1
	-25	1
	-26	1
	-27	1
	-28	1
	-29	1
	-30	1
	-31	1
	-32	1
	-33	1
	-34	1
	-35	1
	-36	1
	-37	1
	-38	1
	-39	1
	-40	1
	-41	1
	-42	1
	-43	1
	-44	1
	-45	1
	-46	1
	-47	1
	-48	1
	-49	1
	-50	1
	-51	1
	-52	1
	-53	1
	-54	1
	-55	1
	-56	1
	-57	1
	-58	1
	-59	1
	-60	1
	-61	1
	-62	1
	-63	1
	-64	1
	-65	1
	-66	1
	-67	1
	-68	1
	-69	1
	-70	1
	-71	1
	-72	1
	-73	1
	-74	1
	-75	1
	-76	1
	-77	1
	-78	1
	-79	1
	-80	1
	-81	1
	-82	1
	-83	1
	-84	1
	-85	1
	-86	1
	-87	1
	-88	1
	-89	1
	-90	1
	-91	1
	-92	1
	-93	1
	-94	1
	-95	1
	-96	1
	-97	1
	-98	1
	-99	1
	-100	1
	-101	1
	-102	1
	-103	1
	-104	1
	-105	1
	-106	1
	-107	1
	-108	0.999
	-109	1
	-110	1
	-111	1
	-112	1
	-113	1
	-114	1
	-115	1
	-116	1
	-117	1
	-118	1
	-119	1
	-120	1
	-121	1
	-122	0.999
	-123	0.999
	-124	0.999
	-125	1
	-126	1
	-127	1
	-128	1
	-129	1
	-130	1
	-131	1
	-132	1
	-133	1
	-134	1
	-135	1
	-136	0.999
	-137	0.999
	-138	0.999
	-139	0.999
	-140	1
	-141	1
	-142	1
	-143	1
	-144	1
	-145	1
	-146	1
	-147	1
	-148	1
	-149	1
	-150	0.999
	-151	0.999
	-152	0.999
	-153	0.999
	-154	0.999
	-155	1
	-156	1
	-157	1
	-158	1
	-159	1
	-160	1
	-161	1
	-162	1
	-163	1
	-164	0.999
	-165	0.999
	-166	0.999
	-167	0.999
	-168	0.999
	-169	0.999
	-170	1
	-171	1
	-172	1
	-173	1
	-174	1
	-175	1
	-176	1
	-177	1
	-178	0.999
	-179	0.999
	-180	0.999
	-181	0.999
	-182	0.999
	-183	0.999
	-184	0.999
	-185	1
	-186	1
	-187	1
	-188	1
	-189	1
	-190	1
	-191	1
	-192	0.999
	-193	0.999
	-194	0.999
	-195	0.999
	-196	0.999
	-197	0.999
	-198	0.999
	-199	1
	-200	1
	-201	1
	-202	1
	-203	1
	-204	1
	-205	1
	-206	1
	-207	0.999
	-208	0.999
	-209	0.999
	-210	0.999
	-211	0.999
	-212	0.999
	-213	0.999
	-214	1
	-215	1
	-216	1
	-217	1
	-218	1
	-219	1
	-220	1
	-221	0.999
	-222	0.999
	-223	0.999
	-224	0.999
	-225	0.999
	-226	0.999
	-227	0.999
	-228	0.999
	-229	1
	-230	1
	-231	1
	-232	1
	-233	1
	-234	1
	-235	0.999
	-236	0.999
	-237	0.999
	-238	0.999
	-239	0.999
	-240	0.999
	-241	0.999
	-242	0.999
	-243	0.999
	-244	1
	-245	1
	-246	1
	-247	1
	-248	1
	-249	0.999
	-250	0.999
	-251	0.999
	-252	0.999
	-253	0.998
	-254	0.998
	-255	0.999
	-256	0.999
	-257	0.999
	-258	1
	-259	1
	-260	1
	-261	1
	-262	1
	-263	1
	-264	0.999
	-265	0.999
	-266	0.999
	-267	0.998
	-268	0.998
	-269	0.998
	-270	0.999
	-271	0.999
	-272	0.999
	-273	1
	-274	1
	-275	1
	-276	1
	-277	1
	-278	0.999
	-279	0.999
	-280	0.999
	-281	0.998
	-282	0.998
	-283	0.998
	-284	0.998
	-285	0.999
	-286	0.999
	-287	0.999
	-288	1
	-289	1
	-290	1
	-291	1
	-292	0.999
	-293	0.999
	-294	0.999
	-295	0.998
	-296	0.998
	-297	0.998
	-298	0.998
	-299	0.998
	-300	0.999
	-301	0.999
	-302	1
	-303	1
	-304	1
	-305	1
	-306	1
	-307	0.999
	-308	0.999
	-309	0.998
	-310	0.998
	-311	0.998
	-312	0.998
	-313	0.998
	-314	0.998
	-315	0.999
	-316	0.999
	-317	1
	-318	1
	-319	1
	-320	1
	-321	0.999
	-322	0.999
	-323	0.998
	-324	0.998
	-325	0.997
	-326	0.997
	-327	0.997
	-328	0.998
	-329	0.998
	-330	0.999
	-331	0.999
	-332	1
	-333	1
	-334	1
	-335	1
	-336	0.999
	-337	0.998
	-338	0.998
	-339	0.997
	-340	0.997
	-341	0.997
	-342	0.997
	-343	0.998
	-344	0.998
	-345	0.999
	-346	1
	-347	1
	-348	1
	-349	1
	-350	0.999
	-351	0.998
	-352	0.998
	-353	0.997
	-354	0.997
	-355	0.996
	-356	0.997
	-357	0.997
	-358	0.998
	-359	0.999
	-360	0.999
	-361	1
	-362	1
	-363	1
	-364	0.999
	-365	0.999
	-366	0.998
	-367	0.997
	-368	0.996
	-369	0.996
	-370	0.996
	-371	0.996
	-372	0.997
	-373	0.998
	-374	0.999
	-375	0.999
	-376	1
	-377	1
	-378	1
	-379	0.999
	-380	0.998
	-381	0.997
	-382	0.996
	-383	0.995
	-384	0.995
	-385	0.995
	-386	0.996
	-387	0.997
	-388	0.998
	-389	0.999
	-390	1
	-391	1
	-392	1
	-393	0.999
	-394	0.998
	-395	0.997
	-396	0.996
	-397	0.995
	-398	0.995
	-399	0.995
	-400	0.995
	-401	0.996
	-402	0.997
	-403	0.998
	-404	0.999
	-405	1
	-406	1
	-407	0.999
	-408	0.998
	-409	0.997
	-410	0.996
	-411	0.995
	-412	0.994
	-413	0.993
	-414	0.994
	-415	0.994
	-416	0.996
	-417	0.997
	-418	0.999
	-419	1
	-420	1
	-421	1
	-422	0.999
	-423	0.998
	-424	0.996
	-425	0.994
	-426	0.993
	-427	0.992
	-428	0.992
	-429	0.993
	-430	0.994
	-431	0.996
	-432	0.997
	-433	0.999
	-434	1
	-435	1
	-436	0.999
	-437	0.998
	-438	0.996
	-439	0.994
	-440	0.992
	-441	0.991
	-442	0.991
	-443	0.991
	-444	0.992
	-445	0.994
	-446	0.996
	-447	0.998
	-448	0.999
	-449	1
	-450	1
	-451	0.999
	-452	0.997
	-453	0.994
	-454	0.992
	-455	0.99
	-456	0.989
	-457	0.988
	-458	0.989
	-459	0.991
	-460	0.994
	-461	0.996
	-462	0.998
	-463	1
	-464	1
	-465	0.999
	-466	0.997
	-467	0.994
	-468	0.991
	-469	0.988
	-470	0.986
	-471	0.986
	-472	0.986
	-473	0.988
	-474	0.99
	-475	0.993
	-476	0.996
	-477	0.999
	-478	1
	-479	1
	-480	0.998
	-481	0.995
	-482	0.991
	-483	0.987
	-484	0.984
	-485	0.982
	-486	0.981
	-487	0.983
	-488	0.985
	-489	0.989
	-490	0.993
	-491	0.997
	-492	0.999
	-493	1
	-494	0.999
	-495	0.995
	-496	0.991
	-497	0.986
	-498	0.981
	-499	0.977
	-500	0.975
	-501	0.975
	-502	0.978
	-503	0.982
	-504	0.988
	-505	0.993
	-506	0.997
	-507	1
	-508	1
	-509	0.996
	-510	0.991
	-511	0.984
	-512	0.977
	-513	0.97
	-514	0.965
	-515	0.964
	-516	0.965
	-517	0.97
	-518	0.977
	-519	0.985
	-520	0.993
	-521	0.998
	-522	1
	-523	0.998
	-524	0.992
	-525	0.983
	-526	0.971
	-527	0.96
	-528	0.95
	-529	0.945
	-530	0.944
	-531	0.948
	-532	0.956
	-533	0.968
	-534	0.981
	-535	0.992
	-536	0.999
	-537	1
	-538	0.994
	-539	0.981
	-540	0.964
	-541	0.943
	-542	0.923
	-543	0.907
	-544	0.897
	-545	0.897
	-546	0.905
	-547	0.921
	-548	0.943
	-549	0.967
	-550	0.987
	-551	0.998
	-552	0.998
	-553	0.984
	-554	0.955
	-555	0.914
	-556	0.865
	-557	0.815
	-558	0.771
	-559	0.741
	-560	0.729
	-561	0.738
	-562	0.77
	-563	0.819
	-564	0.878
	-565	0.937
	-566	0.982
	-567	1
	-568	0.98
	-569	0.912
	-570	0.792
	-571	0.622
	-572	0.406
	-573	0.158
	-574	-0.106
	-575	-0.366
	-576	-0.603
	-577	-0.797
	-578	-0.931
	-579	-0.995
	-580	-0.984
	-581	-0.899
	-582	-0.747
	-583	-0.543
	-584	-0.303
	-585	-0.046
	-586	0.208
	-587	0.442
	-588	0.643
	-589	0.8
	-590	0.911
	-591	0.976
	-592	0.999
	-593	0.991
	-594	0.961
	-595	0.92
	-596	0.879
	-597	0.845
	-598	0.823
	-599	0.817
	-600	0.826
	-601	0.847
	-602	0.876
	-603	0.909
	-604	0.941
	-605	0.968
	-606	0.987
	-607	0.998
	-608	1
	-609	0.995
	-610	0.985
	-611	0.974
	-612	0.963
	-613	0.955
	-614	0.951
	-615	0.952
	-616	0.957
	-617	0.964
	-618	0.974
	-619	0.983
	-620	0.991
	-621	0.997
	-622	1
	-623	1
	-624	0.998
	-625	0.994
	-626	0.99
	-627	0.987
	-628	0.984
	-629	0.983
	-630	0.984
	-631	0.986
	-632	0.989
	-633	0.992
	-634	0.995
	-635	0.998
	-636	0.999
	-637	1
	-638	1
	-639	0.999
	-640	0.998
	-641	0.996
	-642	0.995
	-643	0.995
	-644	0.995
	-645	0.995
	-646	0.996
	-647	0.997
	-648	0.998
	-649	0.999
	-650	0.999
	-651	1
	-652	1
	-653	1
	-654	1
	-655	0.999
	-656	0.999
	-657	0.999
	-658	0.999
	-659	0.999
	-660	0.999
	-661	1
	-662	1
	-663	1
	-664	1
	-665	1
	-666	1
	-667	1
	-668	1
	-669	1
	-670	1
	-671	1
	-672	1
	-673	1
	-674	1
	-675	1
	-676	1
	-677	1
	-678	1
	-679	1
	-680	1
	-681	1
	-682	1
	-683	1
	-684	0.999
	-685	0.999
	-686	0.998
	-687	0.998
	-688	0.997
	-689	0.997
	-690	0.997
	-691	0.997
	-692	0.998
	-693	0.999
	-694	0.999
	-695	1
	-696	1
	-697	0.999
	-698	0.998
	-699	0.996
	-700	0.994
	-701	0.991
	-702	0.989
	-703	0.988
	-704	0.987
	-705	0.988
	-706	0.99
	-707	0.993
	-708	0.996
	-709	0.999
	-710	1
	-711	0.999
	-712	0.997
	-713	0.991
	-714	0.985
	-715	0.977
	-716	0.969
	-717	0.962
	-718	0.959
	-719	0.959
	-720	0.962
	-721	0.97
	-722	0.979
	-723	0.989
	-724	0.996
	-725	1
	-726	0.997
	-727	0.986
	-728	0.968
	-729	0.942
	-730	0.912
	-731	0.882
	-732	0.855
	-733	0.837
	-734	0.83
	-735	0.838
	-736	0.86
	-737	0.893
	-738	0.932
	-739	0.969
	-740	0.995
	-741	0.998
	-742	0.969
	-743	0.899
	-744	0.783
	-745	0.622
	-746	0.419
	-747	0.183
	-748	-0.07
	-749	-0.325
	-750	-0.562
	-751	-0.762
	-752	-0.908
	-753	-0.988
	-754	-0.993
	-755	-0.922
	-756	-0.782
	-757	-0.584
	-758	-0.343
	-759	-0.08
	-760	0.184
	-761	0.431
	-762	0.644
	-763	0.81
	-764	0.924
	-765	0.986
	-766	0.999
	-767	0.975
	-768	0.925
	-769	0.863
	-770	0.801
	-771	0.752
	-772	0.721
	-773	0.714
	-774	0.73
	-775	0.764
	-776	0.812
	-777	0.865
	-778	0.916
	-779	0.958
	-780	0.986
	-781	0.999
	-782	0.997
	-783	0.982
	-784	0.96
	-785	0.934
	-786	0.911
	-787	0.894
	-788	0.886
	-789	0.888
	-790	0.9
	-791	0.919
	-792	0.941
	-793	0.963
	-794	0.982
	-795	0.995
	-796	1
	-797	0.997
	-798	0.989
	-799	0.976
	-800	0.961
	-801	0.948
	-802	0.939
	-803	0.935
	-804	0.938
	-805	0.945
	-806	0.956
	-807	0.969
	-808	0.982
	-809	0.992
	-810	0.998
	-811	1
	-812	0.997
	-813	0.99
	-814	0.981
	-815	0.972
	-816	0.964
	-817	0.959
	-818	0.957
	-819	0.96
	-820	0.966
	-821	0.974
	-822	0.983
	-823	0.991
	-824	0.997
	-825	1
	-826	0.999
	-827	0.996
	-828	0.991
	-829	0.984
	-830	0.977
	-831	0.972
	-832	0.97
	-833	0.97
	-834	0.972
	-835	0.977
	-836	0.983
	-837	0.99
	-838	0.995
	-839	0.999
	-840	1
	-841	0.999
	-842	0.995
	-843	0.991
	-844	0.986
	-845	0.981
	-846	0.978
	-847	0.976
	-848	0.977
	-849	0.98
	-850	0.984
	-851	0.989
	-852	0.994
	-853	0.998
	-854	1
	-855	1
	-856	0.998
	-857	0.995
	-858	0.991
	-859	0.987
	-860	0.984
	-861	0.982
	-862	0.981
	-863	0.983
	-864	0.986
	-865	0.989
	-866	0.993
	-867	0.997
	-868	0.999
	-869	1
	-870	0.999
	-871	0.997
	-872	0.994
	-873	0.991
	-874	0.988
	-875	0.986
	-876	0.985
	-877	0.985
	-878	0.987
	-879	0.989
	-880	0.993
	-881	0.996
	-882	0.998
	-883	1
	-884	1
	-885	0.999
	-886	0.997
	-887	0.994
	-888	0.991
	-889	0.989
	-890	0.987
	-891	0.987
	-892	0.988
	-893	0.99
	-894	0.992
	-895	0.995
	-896	0.998
	-897	0.999
	-898	1
	-899	1
	-900	0.998
	-901	0.996
	-902	0.994
	-903	0.991
	-904	0.99
	-905	0.989
	-906	0.989
	-907	0.99
	-908	0.992
	-909	0.995
	-910	0.997
	-911	0.999
	-912	1
	-913	1
	-914	0.999
	-915	0.998
	-916	0.996
	-917	0.993
	-918	0.992
	-919	0.991
	-920	0.99
	-921	0.991
	-922	0.992
	-923	0.994
	-924	0.996
	-925	0.998
	-926	0.999
	-927	1
	-928	1
	-929	0.999
	-930	0.997
	-931	0.995
	-932	0.994
	-933	0.992
	-934	0.992
	-935	0.992
	-936	0.993
	-937	0.994
	-938	0.996
	-939	0.998
	-940	0.999
	-941	1
	-942	1
	-943	0.999
	-944	0.998
	-945	0.997
	-946	0.995
	-947	0.994
	-948	0.993
	-949	0.993
	-950	0.993
	-951	0.994
	-952	0.995
	-953	0.997
	-954	0.999
	-955	1
	-956	1
	-957	1
	-958	0.999
	-959	0.998
	-960	0.996
	-961	0.995
	-962	0.994
	-963	0.993
	-964	0.993
	-965	0.994
	-966	0.995
	-967	0.997
	-968	0.998
	-969	0.999
	-970	1
	-971	1
	-972	1
	-973	0.999
	-974	0.997
	-975	0.996
	-976	0.995
	-977	0.994
	-978	0.994
	-979	0.994
	-980	0.995
	-981	0.996
	-982	0.998
	-983	0.999
	-984	1
	-985	1
	-986	1
	-987	0.999
	-988	0.998
	-989	0.997
	-990	0.996
	-991	0.995
	-992	0.995
	-993	0.995
[truncated: 6 more rows]
