# Supplementary material for: SHARPER-DOSY: Sensitivity enhanced diffusion-ordered NMR spectroscopy
Source: Nat Commun. 2023 Jul 21;14:4410. doi: 10.1038/s41467-023-40130-2 (PMC10361965; doi:10.1038/s41467-023-40130-2)
Supplement: Supplementary file 4 — Source Data [file 41467_2023_40130_MOESM4_ESM.zip › Source Data/Source Data Supplementary Tables 1 and 2.xlsx]

## Sheet: Nacholate FT and FID data 7.7mM
Analysis based on SI Eqn 14
Supplementary Tables 1 and 2 for the 7.7 mM sample							Conversion to Gm-1
# Spectrum#	Whole real FID (0-16k points)	Spectral Integral	0-6000 points or 1.26*T2		PFG /Gcm-1	PFG /%	10^4*PFG^2		lnC	lnB	lnD
Normalised to 100 , first spectrum or integral 0	100	100	100		2.09129	0.05	43735		4.60517	4.60517	4.60517
1	96.4762	96.4739	96.4977		4.60084	0.11	211677		4.56927	4.5693	4.56952
2	90.88	90.8672	90.8892		7.11039	0.17	505576		4.5094	4.50954	4.50964
3	83.3434	83.3564	83.3595		9.61994	0.23	925432		4.42313	4.42297	4.42316
4	74.4743	74.4992	74.498		12.1295	0.29	1.47124e+06		4.31079	4.31045	4.31077
5	64.8446	64.8791	64.8733		14.639	0.35	2.14301e+06		4.17253	4.17199	4.17244
6	55.045	55.0933	55.0741		17.1486	0.41	2.94074e+06		4.00903	4.00815	4.00868
7	45.5306	45.5646	45.5595		19.6581	0.47	3.86442e+06		3.81913	3.81838	3.81902
8	36.7305	36.7721	36.7542		22.1677	0.53	4.91406e+06		3.60474	3.60361	3.60425
9	28.8914	28.9229	28.9092		24.6772	0.59	6.08966e+06		3.36463	3.36355	3.36416
10	22.1763	22.2104	22.189		27.1868	0.65	7.39121e+06		3.10056	3.09902	3.0996
11	16.6198	16.6531	16.6264		29.6963	0.71	8.81872e+06		2.8126	2.81059	2.81099
12	12.1728	12.1952	12.1726		32.2059	0.77	1.03722e+07		2.50104	2.4992	2.49919
13	8.72656	8.73703	8.72308		34.7154	0.83	1.20516e+07		2.16757	2.16637	2.16597
14	6.14224	6.16349	6.13551		37.225	0.89	1.3857e+07		1.81864	1.81519	1.81409
15	4.26718	4.27573	4.25638		39.7345	0.95	1.57883e+07		1.45295	1.45095	1.44842
								Perform in Excel Data Analysis
litle delta /s	0.002	0.002	0.002					Slope	-2.01445e-07	-2.0161e-07	-2.01719e-07
big delta /s	0.2	0.2	0.2					error	6.19519e-10	6.27065e-10	5.96306e-10
gama 1H /MHz⋅T−1	2.67523e+08	2.67523e+08	2.67523e+08					% error	0.307538	0.311028	0.295611
1T into Gauss	10000	10000	10000
gama /MHz⋅G−1	26752.3	26752.3	26752.3
	Spectral Integral	Whole FID	0-6000 points or 1.26*T2
b/(PFG)^2	570.639	570.639	570.639
slope	2.0161e-07	2.01445e-07	2.01719e-07
diffusion coefficient	3.53306e-10	3.53016e-10	3.53497e-10
log D	-9.45185	-9.45221	-9.45161
absolute error in D	1.09888e-12	1.08566e-12	1.04498e-12

## Sheet: Nacholate FT and FID data 5.5uM
Analysis based on SI Eqn 14
Supplementary Table 1, 2 5.5 mM sample							Conversion to Gm-1
# Spectrum#	Whole real FID (0-16k points)	Spectral Integral	0-6000 points or 1.26*T2		PFG /Gcm-1	PFG /%	10^4*PFG^2		lnC	lnB	lnD
Normalised to 100 , first spectrum or integral 0	100	100	100	590548866368	2.09129	0.05	43735		4.60517	4.60517	4.60517
1	94.9223	98.5236	96.0454	560562509607	4.60084	0.11	211677		4.5903	4.55306	4.56482
2	88.719	93.6257	88.9955	523929265869	7.11039	0.17	505576		4.53931	4.48547	4.48859
3	78.4797	80.3207	79.837	463460782560	9.61994	0.23	925432		4.38603	4.36284	4.37999
4	70.3721	71.4494	70.8254	415581685822	12.1295	0.29	1.47124e+06		4.26899	4.2538	4.26022
5	58.7094	61.0348	59.7961	346707501718	14.639	0.35	2.14301e+06		4.11144	4.0726	4.09094
6	49.084	50.878	50.4746	289865058395	17.1486	0.41	2.94074e+06		3.92943	3.89353	3.92147
7	38.9528	40.3225	40.0866	230035416070	19.6581	0.47	3.86442e+06		3.69691	3.66235	3.69104
8	31.9128	31.948	32.0369	188460667134	22.1677	0.53	4.91406e+06		3.46411	3.46301	3.46689
9	23.4905	26.744	24.6217	138722879913	24.6772	0.59	6.08966e+06		3.28631	3.1566	3.20363
10	18.0464	19.2007	18.3342	106572805773	27.1868	0.65	7.39121e+06		2.95495	2.89295	2.90877
11	14.0121	13.083	14.7183	82748185207	29.6963	0.71	8.81872e+06		2.57132	2.63992	2.68909
12	8.79317	8.27775	9.88962	51927976282	32.2059	0.77	1.03722e+07		2.11357	2.17398	2.29149
13	6.01139	5.81743	7.07328	35500184254	34.7154	0.83	1.20516e+07		1.76086	1.79366	1.95632
14	3.85457	4.23934	4.55099	22763123208	37.225	0.89	1.3857e+07		1.44441	1.34926	1.51534
15	3.34351	2.62338	4.03959	19745044420	39.7345	0.95	1.57883e+07		0.964465	1.20702	1.39614
								Performed in Excell Data Analysis
litle delta /s	0.002	0.002	0.002					Slope	-2.33661e-07	-2.31956e-07	-2.20904e-07
big delta /s	0.2	0.2	0.2					error	2.66849e-09	1.89054e-09	1.79846e-09
gama 1H /MHz⋅T−1	2.67523e+08	2.67523e+08	2.67523e+08					% error	1.14204	0.815044	0.814139
1T into Gauss	10000	10000	10000
gama /MHz⋅G−1	26752.3	26752.3	26752.3
	Whole real FID (0-16k points)	Spectral Integral	0-6000 points or 1.26*T2
b/(PFG)^2	570.639	570.639	570.639
Slope	2.31956e-07	2.33661e-07	2.20904e-07
Diffusion coefficient	4.06485e-10	4.09472e-10	3.87116e-10
Log D	-9.39096	-9.38778	-9.41216
Abolsute error in D	4.6422e-12	3.33738e-12	3.15167e-12

## Sheet: Nacholate lit data Table 2  
		Ref: Lindman, B., Kamenka, N. & Brun, B. TRANSLATIONAL MOTION AND ASSOCIATION IN AQUEOUS SODIUM CHOLATE SOLUTIONS. Journal of Colloid and Interface Science 56, 328-336, doi:10.1016/0021-9797(76)90258-7 (1976
				H2O	D2O
			Concentration /mM	D´10e9/m2s-1	D´10e9/m2s-1	H2O/D2O conversion factor
			0.96	0.452	0.3616	0.8
			1.96	0.427	0.3416
			4.79	0.442	0.3536
			9.54	0.409	0.3272
			14.3	0.392	0.3136
			19.8	0.371	0.2968
			24.7	0.31	0.248
			29.2	0.3	0.24
			42.9	0.271	0.2168
			48.1	0.234	0.1872
			54	0.209	0.1672
			60.3	0.206	0.1648
			74	0.193	0.1544
			86.9	0.192	0.1536
			107.5	0.189	0.1512
					Calculated values	Error
			7.7		0.331829	0.0072407
			0.0055		0.359555	0.00572242
				Coefficients	Standard Error
			Intercept	0.359574	0.00572134
			X Variable 1	-0.00360327	0.000197319
